# Supplementary material for: A quantitative risk assessment to evaluate the efficacy of mitigation strategies to reduce highly pathogenic avian influenza virus, subtype H5N1 (HPAI H5N1) in the Menoufia governorate, Egypt
Source: BMC Vet Res. 2021 Jun 7;17:210. doi: 10.1186/s12917-021-02917-7 (PMC8186133; doi:10.1186/s12917-021-02917-7)
Supplement: Supplementary file 1 — Additional file 1. [file 12917_2021_2917_MOESM1_ESM.xlsx]

## Sheet: Raw
Title
A Quantitative Risk Assessment to Evaluate the Efficacy of Mitigation Strategies to Reduce Highly Pathogenic Avian Influenza Virus, Subtype H5N1 (HPAI H5N1) in the Menoufia Governorate, Egypt
Yumna Elsobky*1, David Nganwa2, Gamal El Afandi3, 4, Ahmed Byomi1, Gopal Reddy5, Ehsan Abdalla6
City	Locality Name	EW	No. of cases	Date	Serotypes	Reservoir	Type of breeding	Type of surveillance	vaccination
Ashmun	Alharam	1	43646	2006-02-17	H5N1 HPAI	Domestic Chicken	backyard	active surveillance	not vaccinated
Ashmun	Ashmun	1	43646	2006-02-18	H5N1 HPAI	Domestic Chicken	Farm	active surveillance	Vaccinated
Shibin_ElKom	Shibin_ElKom	1	43646	2006-02-22	H5N1 HPAI	Domestic Chicken	backyard	active surveillance	not vaccinated
ElBagur	ElBagur	1	43646	2006-03-05	H5N1 HPAI	Domestic Chicken	Farm	active surveillance	Vaccinated
Qwesna	Qwesna	1	43646	2006-03-05	H5N1 HPAI	Domestic Chicken	Farm	active surveillance	Vaccinated
ElBagur	Bir_Shams	1	43646	2006-03-06	H5N1 HPAI	Domestic Chicken	backyard	active surveillance	not vaccinated
Qwesna	Munshat_Demlo	1	43646	2006-03-06	H5N1 HPAI	Domestic Chicken	backyard	active surveillance	not vaccinated
Ashmun	Ashmun	1	43646	2006-03-09	H5N1 HPAI	Domestic Chicken	Farm	active surveillance	Vaccinated
Qwesna	Qwesna	1	43646	2006-03-12	H5N1 HPAI	Domestic Chicken	Farm	active surveillance	Vaccinated
Qwesna	Qwesna	1	43646	2006-03-12	H5N1 HPAI	Domestic Chicken	Farm	active surveillance	Vaccinated
Qwesna	MitBarah	1	43646	2006-03-13	H5N1 HPAI	Domestic Chicken	backyard	active surveillance	not vaccinated
Qwesna	Qwesna	1	43646	2006-03-13	H5N1 HPAI	Domestic Chicken	Farm	active surveillance	Vaccinated
Qwesna	Qwesna	1	43646	2006-03-13	H5N1 HPAI	Domestic Chicken	Farm	active surveillance	Vaccinated
Qwesna	Qwesna	1	43646	2006-03-13	H5N1 HPAI	Domestic Chicken	Farm	active surveillance	Vaccinated
ElBagur	ElBagur	1	43646	2006-03-15	H5N1 HPAI	Domestic Chicken	Farm	active surveillance	Vaccinated
Qwesna	Qwesna	1	43646	2006-03-18	H5N1 HPAI	Domestic Chicken	Farm	active surveillance	Vaccinated
ElBagur	ElBagur	1	43646	2006-03-20	H5N1 HPAI	Domestic Chicken	Farm	active surveillance	Vaccinated
Qwesna	Qwesna	1	43646	2006-03-20	H5N1 HPAI	Domestic Chicken	Farm	active surveillance	Vaccinated
Shibin_ElKom	Shibin_ElKom	1	43646	2006-03-20	H5N1 HPAI	Mixed	backyard	passive Surveillance	not vaccinated
Qwesna	Kafr_AboElhasan	1	43646	2006-03-21	H5N1 HPAI	Domestic Chicken	backyard	passive Surveillance	not vaccinated
Qwesna	Kafr_AlAgayza	1	43646	2006-03-21	H5N1 HPAI	Domestic Chicken	backyard	passive Surveillance	not vaccinated
Ashmun	ManyalDuwayb	1	43646	2006-03-21	H5N1 HPAI	Domestic Chicken	backyard	passive Surveillance	not vaccinated
Ashmun	Ashmun	1	43646	2006-03-22	H5N1 HPAI	Domestic Chicken	Farm	passive Surveillance	Vaccinated
Berkat_Elsabaee	Berkat_Elsabaee	1	43646	2006-03-22	H5N1 HPAI	Domestic Chicken	Farm	passive Surveillance	Vaccinated
Ashmun	Ashmun	1	43646	2006-03-23	H5N1 HPAI	Domestic Chicken	backyard	passive Surveillance	not vaccinated
Berkat_Elsabaee	Berkat_Elsabaee	1	43646	2006-03-23	H5N1 HPAI	Domestic Chicken	backyard	passive Surveillance	not vaccinated
Berkat_Elsabaee	Berkat_Elsabaee	1	43646	2006-03-24	H5N1 HPAI	Domestic Chicken	Farm	passive Surveillance	Vaccinated
Qwesna	Qwesna	1	43646	2006-03-24	H5N1 HPAI	Domestic Chicken	Farm	active surveillance	Vaccinated
Qwesna	Qwesna	1	43646	2006-03-24	H5N1 HPAI	Domestic Chicken	Farm	active surveillance	Vaccinated
Berkat_Elsabaee	Berkat_Elsabaee	1	43646	2006-03-25	H5N1 HPAI	Domestic Chicken	Farm	active surveillance	Vaccinated
Shibin_ElKom	Shibin_ElKom	1	43646	2006-03-25	H5N1 HPAI	Domestic Chicken	Farm	active surveillance	Vaccinated
Berkat_Elsabaee	Berkat_Elsabaee	1	43646	2006-03-26	H5N1 HPAI	Domestic Chicken	backyard	active surveillance	not vaccinated
Berkat_Elsabaee	Berkat_Elsabaee	1	43646	2006-03-26	H5N1 HPAI	Domestic Chicken	backyard	active surveillance	not vaccinated
ElShohadaa	Salamon	1	43646	2006-03-26	H5N1 HPAI	Domestic Chicken	Farm	active surveillance	Vaccinated
Qwesna	Qwesna	1	43646	2006-03-26	H5N1 HPAI	Domestic Chicken	backyard	active surveillance	not vaccinated
Qwesna	Qwesna	1	43646	2006-03-26	H5N1 HPAI	Domestic Chicken	Farm	active surveillance	Vaccinated
Shibin_ElKom	Mitkhalaf_2	1	43646	2006-03-26	H5N1 HPAI	Domestic Chicken	backyard	active surveillance	not vaccinated
Berkat_Elsabaee	Berkat_Elsabaee	1	43646	2006-03-27	H5N1 HPAI	Domestic Chicken	Farm	active surveillance	Vaccinated
ElShohadaa	Salamon	1	43646	2006-03-27	H5N1 HPAI	Domestic Chicken	backyard	active surveillance	not vaccinated
Qwesna	Qwesna	1	43646	2006-03-27	H5N1 HPAI	Domestic Chicken	backyard	active surveillance	not vaccinated
Qwesna	Qwesna	1	43646	2006-03-28	H5N1 HPAI	Domestic Chicken	Farm	active surveillance	Vaccinated
Qwesna	Qwesna	1	43646	2006-03-28	H5N1 HPAI	Domestic Chicken	Farm	active surveillance	Vaccinated
Qwesna	Qwesna	1	43646	2006-03-28	H5N1 HPAI	Domestic Chicken	Farm	active surveillance	Vaccinated
Berkat_Elsabaee	Berkat_Elsabaee	1	43646	2006-03-29	H5N1 HPAI	Domestic Chicken	backyard	active surveillance	not vaccinated
Berkat_Elsabaee	Berkat_Elsabaee	1	43646	2006-03-29	H5N1 HPAI	Domestic Chicken	Farm	active surveillance	Vaccinated
Qwesna	Qwesna	1	43646	2006-03-29	H5N1 HPAI	Domestic Chicken	Farm	active surveillance	Vaccinated
Ashmun	Ashmun	1	43646	2006-03-30	H5N1 HPAI	Domestic Chicken	Farm	active surveillance	Vaccinated
Ashmun	Ashmun	1	43646	2006-03-30	H5N1 HPAI	Domestic Chicken	Farm	active surveillance	Vaccinated
Berkat_Elsabaee	Berkat_Elsabaee	1	43646	2006-03-30	H5N1 HPAI	Domestic Chicken	Farm	active surveillance	Vaccinated
Shibin_ElKom	Shibin_ElKom	1	43646	2006-03-30	H5N1 HPAI	Domestic Chicken	Farm	passive Surveillance	Vaccinated
Shibin_ElKom	Shibin_ElKom	1	43646	2006-03-30	H5N1 HPAI	Domestic Chicken	Farm	passive Surveillance	Vaccinated
Ashmun	Ashmun	1	43646	2006-03-31	H5N1 HPAI	Domestic Chicken	Farm	passive Surveillance	Vaccinated
Shibin_ElKom	Mitkhalaf_2	1	43646	2006-03-31	H5N1 HPAI	Domestic Chicken	Farm	passive Surveillance	Vaccinated
Berkat_Elsabaee	Berkat_Elsabaee	1	43646	2006-04-01	H5N1 HPAI	Domestic Chicken	Farm	passive Surveillance	Vaccinated
Berkat_Elsabaee	Berkat_Elsabaee	1	43646	2006-04-01	H5N1 HPAI	Domestic Chicken	Farm	passive Surveillance	Vaccinated
Shibin_ElKom	Mitkhalaf_1	1	43646	2006-04-01	H5N1 HPAI	Domestic Chicken	Farm	passive Surveillance	Vaccinated
Shibin_ElKom	Shibin_ElKom	1	43646	2006-04-01	H5N1 HPAI	Domestic Chicken	Farm	passive Surveillance	Vaccinated
Ashmun	Ashmun	1	43646	2006-04-04	H5N1 HPAI	Domestic Chicken	Farm	passive Surveillance	Vaccinated
Ashmun	Ashmun	1	43646	2006-04-04	H5N1 HPAI	Domestic Chicken	Farm	passive Surveillance	Vaccinated
Minuf	Minuf	1	43646	2006-04-06	H5N1 HPAI	Domestic Chicken	Farm	active surveillance	Vaccinated
Minuf	Minuf	1	43646	2006-04-06	H5N1 HPAI	Domestic Chicken	Farm	active surveillance	Vaccinated
Qwesna	Qwesna	1	43646	2006-04-06	H5N1 HPAI	Domestic Chicken	Farm	active surveillance	Vaccinated
Qwesna	Qwesna	1	43646	2006-04-06	H5N1 HPAI	Domestic Chicken	Farm	active surveillance	Vaccinated
Sadat_City	Eldelengal	1	43646	2006-04-20	H5N1 HPAI	Domestic Chicken	Farm	active surveillance	Vaccinated
Tala	Tala	1	43646	2006-05-02	H5N1 HPAI	Domestic Chicken	Farm	active surveillance	Vaccinated
Tala	Tala	1	43646	2006-05-02	H5N1 HPAI	Domestic Chicken	Farm	active surveillance	Vaccinated
Minuf	Minuf	2	43646	2006-11-16	H5N1 HPAI	Domestic Chicken	backyard	passive Surveillance	not vaccinated
Minuf	Munshat_Sultan	2	43646	2006-11-17	H5N1 HPAI	Mixed	backyard	passive Surveillance	not vaccinated
Ashmun	Kafr_Alfarouniya	2	43646	2006-11-18	H5N1 HPAI	Domestic Chicken	backyard	passive Surveillance	not vaccinated
ElBagur	Manawahla	2	43646	2006-11-18	H5N1 HPAI	Mixed	backyard	passive Surveillance	not vaccinated
Berkat_Elsabaee	Abomashhoor	2	43646	2006-12-12	H5N1 HPAI	Domestic Chicken	backyard	passive Surveillance	not vaccinated
Berkat_Elsabaee	Abomashhoor	2	43646	2006-12-12	H5N1 HPAI	Mixed	backyard	passive Surveillance	not vaccinated
Qwesna	Begeram	2	43646	2006-12-13	H5N1 HPAI	Mixed	backyard	passive Surveillance	not vaccinated
Qwesna	Shamandel	2	43646	2006-12-16	H5N1 HPAI	Mixed	backyard	passive Surveillance	not vaccinated
Berkat_Elsabaee	Ganzour	2	43646	2006-12-17	H5N1 HPAI	Domestic Chicken	backyard	passive Surveillance	not vaccinated
Berkat_Elsabaee	Ganzour	2	43646	2006-12-17	H5N1 HPAI	Mixed	backyard	passive Surveillance	not vaccinated
Ashmun	SobkElAhad_1	2	43646	2006-12-17	H5N1 HPAI	Domestic Chicken	backyard	passive Surveillance	not vaccinated
Ashmun	SobkElAhad_1	2	43646	2006-12-17	H5N1 HPAI	Domestic Chicken	backyard	passive Surveillance	not vaccinated
Berkat_Elsabaee	ElDabayba	2	43646	2006-12-18	H5N1 HPAI	Domestic Chicken	backyard	passive Surveillance	not vaccinated
Berkat_Elsabaee	ElDabayba	2	43646	2006-12-18	H5N1 HPAI	Reservoir	backyard	passive Surveillance	not vaccinated
Qwesna	Shamandel	2	43646	2006-12-18	H5N1 HPAI	Domestic Chicken	backyard	active surveillance	not vaccinated
Berkat_Elsabaee	Berkat_Elsabaee	2	43646	2006-12-20	H5N1 HPAI	Domestic Chicken	backyard	active surveillance	not vaccinated
Berkat_Elsabaee	Berkat_Elsabaee	2	43646	2006-12-20	H5N1 HPAI	Mixed	backyard	active surveillance	not vaccinated
Qwesna	Damhoog	2	43646	2006-12-25	H5N1 HPAI	Reservoir	backyard	active surveillance	not vaccinated
Berkat_Elsabaee	Berkat_Elsabaee	2	43646	2006-12-26	H5N1 HPAI	Domestic Chicken	backyard	active surveillance	not vaccinated
Berkat_Elsabaee	Berkat_Elsabaee	2	43646	2006-12-26	H5N1 HPAI	Mixed	backyard	active surveillance	not vaccinated
Qwesna	Begeram	2	43646	2006-12-26	H5N1 HPAI	Domestic Chicken	backyard	active surveillance	not vaccinated
Qwesna	Begeram	2	43646	2006-12-26	H5N1 HPAI	Mixed	backyard	active surveillance	not vaccinated
ElBagur	Astanha_kafrhelel	2	43646	2006-12-27	H5N1 HPAI	Domestic Chicken	backyard	active surveillance	not vaccinated
Shibin_ElKom	ElBatanon	2	43646	2006-12-27	H5N1 HPAI	Domestic Chicken	farm	active surveillance	Vaccinated
Shibin_ElKom	ElBatanon	2	43646	2006-12-27	H5N1 HPAI	Mixed	backyard	active surveillance	not vaccinated
Minuf	Fisha_Elkobra	2	43646	2006-12-27	H5N1 HPAI	Domestic Chicken	farm	active surveillance	Vaccinated
Minuf	Kafr_ElSanabsa	2	43646	2006-12-27	H5N1 HPAI	Mixed	backyard	active surveillance	not vaccinated
ElBagur	BayAlArab	2	43646	2006-12-29	H5N1 HPAI	Reservoir	backyard	active surveillance	not vaccinated
Berkat_Elsabaee	ElRawda	2	43646	2006-12-29	H5N1 HPAI	Mixed	backyard	active surveillance	not vaccinated
Minuf	Shoubrabeloula	2	43646	2006-12-29	H5N1 HPAI	Mixed	backyard	active surveillance	not vaccinated
ElBagur	BayAlArab	2	43646	2007-01-02	H5N1 HPAI	Domestic Chicken	farm	active surveillance	Vaccinated
Berkat_Elsabaee	Berkat_Elsabaee	2	43646	2007-01-02	H5N1 HPAI	Domestic Chicken	farm	active surveillance	Vaccinated
ElBagur	SobkEldahak_1	2	43646	2007-01-02	H5N1 HPAI	Domestic Chicken	farm	active surveillance	Vaccinated
Minuf	Minuf	2	43646	2007-01-02	H5N1 HPAI	Domestic Chicken	farm	active surveillance	Vaccinated
Minuf	Shoubrabeloula	2	43646	2007-01-02	H5N1 HPAI	Domestic Chicken	farm	active surveillance	Vaccinated
Shibin_ElKom	Betebs	2	43646	2007-01-06	H5N1 HPAI	Reservoir	backyard	active surveillance	not vaccinated
Shibin_ElKom	Ezbet_ElGebaly	2	43646	2007-01-06	H5N1 HPAI	Domestic Chicken	farm	active surveillance	Vaccinated
Shibin_ElKom	Ezbet_ElGebaly	2	43646	2007-01-06	H5N1 HPAI	Mixed	backyard	active surveillance	not vaccinated
Berkat_Elsabaee	Shantana_elhagar	2	43646	2007-01-08	H5N1 HPAI	Domestic Chicken	farm	active surveillance	Vaccinated
Berkat_Elsabaee	Shantana_elhagar	2	43646	2007-01-08	H5N1 HPAI	Mixed	backyard	active surveillance	not vaccinated
ElShohadaa	Seresna	2	43646	2007-01-10	H5N1 HPAI	Domestic Chicken	backyard	active surveillance	not vaccinated
Minuf	Singrig_2	2	43646	2007-01-10	H5N1 HPAI	Reservoir	backyard	active surveillance	not vaccinated
Tala	Toukh_Dalaka	2	43646	2007-01-10	H5N1 HPAI	Mixed	backyard	active surveillance	not vaccinated
ElShohadaa	Ramad	2	43646	2007-01-11	H5N1 HPAI	Domestic Chicken	farm	active surveillance	Vaccinated
Minuf	Singrig_2	2	43646	2007-01-11	H5N1 HPAI	Domestic Chicken	farm	active surveillance	Vaccinated
Tala	Tabloha_1	2	43646	2007-01-11	H5N1 HPAI	Domestic Chicken	farm	active surveillance	Vaccinated
Sadat_City	ElTahrir	2	43646	2007-01-17	H5N1 HPAI	Domestic Chicken	backyard	active surveillance	not vaccinated
Berkat_Elsabaee	ElDabayba	2	43646	2007-01-21	H5N1 HPAI	Domestic Chicken	backyard	active surveillance	not vaccinated
Berkat_Elsabaee	ElDabayba	2	43646	2007-01-21	H5N1 HPAI	Domestic Chicken	Farm	active surveillance	Vaccinated
Sadat_City	Badr	2	43646	2007-02-06	H5N1 HPAI	Domestic Chicken	backyard	active surveillance	not vaccinated
Ashmun	Sarawa	2	43646	2007-02-21	H5N1 HPAI	Domestic Chicken	backyard	active surveillance	not vaccinated
ElBagur	Minshat_masguid_elkhedr	2	43646	2007-02-22	H5N1 HPAI	Mixed	backyard	active surveillance	not vaccinated
Ashmun	Sarawa	2	43646	2007-02-22	H5N1 HPAI	Domestic Chicken	backyard	active surveillance	not vaccinated
Shibin_ElKom	Mitmasoud	2	43646	2007-03-27	H5N1 HPAI	Reservoir	backyard	active surveillance	not vaccinated
Shibin_ElKom	Mitmasoud	2	43646	2007-03-29	H5N1 HPAI	Domestic Chicken	backyard	active surveillance	not vaccinated
ElShohadaa	Munshat_Elsadat	2	43646	2007-04-04	H5N1 HPAI	Mixed	backyard	active surveillance	not vaccinated
ElShohadaa	Munshat_Elsadat	2	43646	2007-04-05	H5N1 HPAI	Domestic Chicken	backyard	active surveillance	not vaccinated
Ashmun	Qalta_Alkubra	3	43646	2007-12-21	H5N1 HPAI	Domestic Chicken	farm	passive Surveillance	Vaccinated
Ashmun	Qalta_Alkubra	3	43646	2007-12-21	H5N1 HPAI	Mixed	backyard	passive Surveillance	not vaccinated
Ashmun	Qalta_Alkubra	3	43646	2007-12-23	H5N1 HPAI	Domestic Chicken	backyard	passive Surveillance	not vaccinated
Ashmun	Tahway	3	43646	2007-12-24	H5N1 HPAI	Domestic Chicken	farm	passive Surveillance	Vaccinated
Ashmun	Tahway	3	43646	2007-12-24	H5N1 HPAI	Mixed	backyard	passive Surveillance	not vaccinated
Sadat_City	Ezbet_ElHushy	3	43646	2007-12-30	H5N1 HPAI	Domestic Chicken	farm	passive Surveillance	Vaccinated
Sadat_City	AlHaden	3	43646	2008-01-02	H5N1 HPAI	Domestic Chicken	farm	passive Surveillance	Vaccinated
Shibin_ElKom	Dakma	3	43646	2008-01-02	H5N1 HPAI	Domestic Chicken	backyard	passive Surveillance	not vaccinated
Shibin_ElKom	Dakma	3	43646	2008-01-02	H5N1 HPAI	Mixed	backyard	active surveillance	not vaccinated
Shibin_ElKom	MitElMoz	3	43646	2008-01-03	H5N1 HPAI	Mixed	backyard	active surveillance	not vaccinated
Berkat_Elsabaee	Kafr_Mleig_1	3	43646	2008-01-03	H5N1 HPAI	Domestic Chicken	backyard	active surveillance	not vaccinated
Tala	Tala	3	43646	2008-01-05	H5N1 HPAI	Domestic Chicken	backyard	active surveillance	not vaccinated
Tala	Tala	3	43646	2008-01-05	H5N1 HPAI	Mixed	backyard	passive Surveillance	not vaccinated
Shibin_ElKom	Kafr_AlMusaylha	3	43646	2008-01-06	H5N1 HPAI	Domestic Chicken	backyard	active surveillance	not vaccinated
Shibin_ElKom	Kafr_AlMusaylha	3	43646	2008-01-06	H5N1 HPAI	Mixed	backyard	active surveillance	not vaccinated
Ashmun	AlFarounia	3	43646	2008-01-08	H5N1 HPAI	Domestic Chicken	backyard	active surveillance	not vaccinated
Ashmun	AlFarounia	3	43646	2008-01-08	H5N1 HPAI	Mixed	backyard	passive Surveillance	not vaccinated
ElBagur	ElBagur	3	43646	2008-01-08	H5N1 HPAI	Domestic Chicken	backyard	passive Surveillance	not vaccinated
Ashmun	Kafr_Alfarouniya	3	43646	2008-01-08	H5N1 HPAI	Domestic Chicken	backyard	active surveillance	not vaccinated
Berkat_Elsabaee	Ganzour	3	43646	2008-01-09	H5N1 HPAI	Domestic Chicken	Farm	active surveillance	Vaccinated
Shibin_ElKom	Elmesilha	3	43646	2008-01-16	H5N1 HPAI	Mixed	backyard	passive Surveillance	not vaccinated
ElBagur	Ebshish	3	43646	2008-01-18	H5N1 HPAI	Domestic Chicken	Farm	active surveillance	Vaccinated
Berkat_Elsabaee	ElshahidFekry	3	43646	2008-01-26	H5N1 HPAI	Mixed	backyard	passive Surveillance	not vaccinated
Shibin_ElKom	Elmay	3	43646	2008-02-07	H5N1 HPAI	Domestic Chicken	backyard	active surveillance	not vaccinated
Shibin_ElKom	Elmay	3	43646	2008-02-07	H5N1 HPAI	Domestic Chicken	backyard	Active Surveillance	Vaccinated
Tala	Tabloha	3	43646	2008-02-07	H5N1 HPAI	Domestic Chicken	backyard	active surveillance	not vaccinated
Tala	Tabloha	3	43646	2008-02-07	H5N1 HPAI	Mixed	backyard	Active Surveillance	not vaccinated
Minuf	Minuf	3	43646	2008-02-09	H5N1 HPAI	Domestic Chicken	backyard	active surveillance	not vaccinated
Ashmun	AboSalah	3	43646	2008-03-10	H5N1 HPAI	Mixed	backyard	active surveillance	not vaccinated
Ashmun	Ashmun	3	43646	2008-03-11	H5N1 HPAI	Domestic Chicken	backyard	active surveillance	not vaccinated
Ashmun	AlFarounia	4	43646	2009-01-02	H5N1 HPAI	Reservoir	backyard	Active Surveillance	not vaccinated
Minuf	Minuf	4	43646	2009-01-09	H5N1 HPAI	Mixed	backyard	active surveillance	not vaccinated
Ashmun	Qalta_Alkubra	4	43646	2009-01-09	H5N1 HPAI	Mixed	backyard	passive Surveillance	not vaccinated
Shibin_ElKom	Shibin_ElKom	4	43646	2009-01-26	H5N1 HPAI	Reservoir	backyard	Active Surveillance	not vaccinated
Shibin_ElKom	Shibin_ElKom_1	4	43646	2009-01-27	H5N1 HPAI	Reservoir	backyard	active surveillance	not vaccinated
Tala	Kamshiesh	4	43646	2009-02-08	H5N1 HPAI	Mixed	backyard	passive Surveillance	not vaccinated
Shibin_ElKom	Mitkhalaf	4	43646	2009-02-08	H5N1 HPAI	Domestic Chicken	backyard	active surveillance	not vaccinated
Minuf	Minuf	4	43646	2009-02-09	H5N1 HPAI	Mixed	backyard	active surveillance	not vaccinated
Ashmun	Shama	4	43646	2009-02-10	H5N1 HPAI	Domestic Chicken	backyard	active surveillance	not vaccinated
Tala	Zorkan	4	43646	2009-02-28	H5N1 HPAI	Domestic Chicken	backyard	active surveillance	not vaccinated
Tala	kafr_Alarab	4	43646	2009-03-18	H5N1 HPAI	Domestic Chicken	backyard	active surveillance	not vaccinated
Ashmun	Tahway	4	43646	2009-03-26	H5N1 HPAI	Domestic Chicken	backyard	active surveillance	not vaccinated
Minuf	Minuf	4	43646	2009-03-28	H5N1 HPAI	Domestic Chicken	backyard	active surveillance	not vaccinated
Ashmun	SobkElAhad	4	43646	2009-03-31	H5N1 HPAI	Domestic Chicken	backyard	active surveillance	not vaccinated
Shibin_ElKom	Betebs	4	43646	2009-04-18	H5N1 HPAI	Reservoir	backyard	active surveillance	not vaccinated
Shibin_ElKom	Betebs	4	43646	2009-04-18	H5N1 HPAI	Mixed	backyard	Active Surveillance	not vaccinated
Shibin_ElKom	Kafr_Hamam	4	43646	2009-04-28	H5N1 HPAI	Mixed	backyard	active surveillance	not vaccinated
Shibin_ElKom	Kafr_Hamam	4	43646	2009-04-28	H5N1 HPAI	Mixed	backyard	passive Surveillance	not vaccinated
Sadat_City	AdnanMadani	4	43646	2009-05-07	H5N1 HPAI	Reservoir	backyard	active surveillance	not vaccinated
Sadat_City	AdnanMadani	4	43646	2009-05-07	H5N1 HPAI	Reservoir	backyard	passive Surveillance	not vaccinated
Sadat_City	Kafr_Dawoud	4	43646	2009-06-18	H5N1 HPAI	Mixed	backyard	active surveillance	not vaccinated
Berkat_Elsabaee	Kafr_Alim	4	43646	2009-08-30	H5N1 HPAI	Reservoir	backyard	active surveillance	not vaccinated
Berkat_Elsabaee	Kafr_Alim	4	43646	2009-08-30	H5N1 HPAI	Reservoir	backyard	Active Surveillance	not vaccinated
Minuf	Minuf	4	43646	2009-08-31	H5N1 HPAI	Reservoir	backyard	active surveillance	not vaccinated
ElBagur	Telwana	4	43646	2009-08-31	H5N1 HPAI	Reservoir	backyard	active surveillance	not vaccinated
Ashmun	Elhelwasy	4	43646	2009-09-08	H5N1 HPAI	Reservoir	backyard	active surveillance	not vaccinated
Ashmun	Elhelwasy	4	43646	2009-09-08	H5N1 HPAI	Mixed	backyard	active surveillance	not vaccinated
Minuf	Minuf	4	43646	2009-09-30	H5N1 HPAI	Mixed	backyard	active surveillance	not vaccinated
Minuf	Munshat_Sultan	4	43646	2009-09-30	H5N1 HPAI	Mixed	backyard	active surveillance	not vaccinated
Minuf	Zaweit_Razin	4	43646	2009-10-29	H5N1 HPAI	Mixed	backyard	active surveillance	not vaccinated
Minuf	Zaweit_Razin	4	43646	2009-10-29	H5N1 HPAI	Mixed	backyard	active surveillance	not vaccinated
Tala	Talia	4	43646	2009-11-08	H5N1 HPAI	Mixed	backyard	active surveillance	not vaccinated
Tala	Talia	4	43646	2009-11-10	H5N1 HPAI	Mixed	backyard	active surveillance	not vaccinated
Tala	Talia	4	43646	2009-11-12	H5N1 HPAI	Mixed	backyard	Active Surveillance	not vaccinated
Minuf	Sedoud	4	43646	2009-11-16	H5N1 HPAI	Mixed	backyard	active surveillance	not vaccinated
Minuf	Sedoud	4	43646	2009-11-16	H5N1 HPAI	Mixed	backyard	active surveillance	not vaccinated
Ashmun	Shatanof	4	43646	2009-12-12	H5N1 HPAI	Reservoir	backyard	active surveillance	not vaccinated
Ashmun	Shatanof	4	43646	2009-12-12	H5N1 HPAI	Reservoir	backyard	active surveillance	not vaccinated
Berkat_Elsabaee	Toukh_Tanbasha	4	43646	2009-12-19	H5N1 HPAI	Reservoir	backyard	active surveillance	not vaccinated
Berkat_Elsabaee	Toukh_Tanbasha	4	43646	2009-12-19	H5N1 HPAI	Reservoir	backyard	passive Surveillance	not vaccinated
Ashmun	Sintris	4	43646	2009-12-23	H5N1 HPAI	Reservoir	backyard	active surveillance	not vaccinated
Ashmun	Sintris	4	43646	2009-12-23	H5N1 HPAI	Domestic Chicken	backyard	active surveillance	not vaccinated
Ashmun	Sintris	4	43646	2010-01-02	H5N1 HPAI	Reservoir	backyard	active surveillance	not vaccinated
Ashmun	Sintris	4	43646	2010-01-02	H5N1 HPAI	Reservoir	backyard	Active Surveillance	not vaccinated
Minuf	ElHamoul	4	43646	2010-01-15	H5N1 HPAI	Mixed	backyard	active surveillance	not vaccinated
Minuf	ElHamoul	4	43646	2010-01-15	H5N1 HPAI	Mixed	backyard	passive Surveillance	not vaccinated
Ashmun	Elhelwasy	4	43646	2010-01-15	H5N1 HPAI	Reservoir	backyard	active surveillance	not vaccinated
Ashmun	Elhelwasy	4	43646	2010-01-15	H5N1 HPAI	Domestic Chicken	backyard	active surveillance	not vaccinated
Berkat_Elsabaee	Kafr_Hourin	4	43646	2010-01-15	H5N1 HPAI	Domestic Chicken	backyard	passive Surveillance	not vaccinated
Berkat_Elsabaee	Kafr_Hourin	4	43646	2010-01-15	H5N1 HPAI	Domestic Chicken	farm	active surveillance	Vaccinated
Ashmun	Tahway	4	43646	2010-01-15	H5N1 HPAI	Mixed	backyard	active surveillance	not vaccinated
Ashmun	Tahway	4	43646	2010-01-15	H5N1 HPAI	Reservoir	backyard	active surveillance	not vaccinated
Minuf	Aboteshaba	4	43646	2010-01-16	H5N1 HPAI	Reservoir	backyard	active surveillance	not vaccinated
Minuf	Sedoud	4	43646	2010-01-24	H5N1 HPAI	Domestic Chicken	farm	active surveillance	Vaccinated
Minuf	Sedoud	4	43646	2010-01-24	H5N1 HPAI	Domestic Chicken	backyard	passive Surveillance	not vaccinated
Berkat_Elsabaee	Kafr_Hourin	4	43646	2010-01-26	H5N1 HPAI	Domestic Chicken	backyard	passive Surveillance	not vaccinated
Berkat_Elsabaee	Kafr_Hourin	4	43646	2010-01-26	H5N1 HPAI	Domestic Chicken	farm	active surveillance	Vaccinated
Ashmun	ElNinaiyah	4	43646	2010-02-02	H5N1 HPAI	Domestic Chicken	farm	active surveillance	Vaccinated
Ashmun	Qalta_Alkubra	4	43646	2010-02-02	H5N1 HPAI	Domestic Chicken	backyard	passive Surveillance	not vaccinated
Ashmun	Derwa	4	43646	2010-02-03	H5N1 HPAI	Mixed	backyard	active surveillance	not vaccinated
Ashmun	Derwa	4	43646	2010-02-03	H5N1 HPAI	Mixed	backyard	active surveillance	not vaccinated
Minuf	Khamsen	4	43646	2010-02-06	H5N1 HPAI	Domestic Chicken	farm	active surveillance	Vaccinated
Minuf	Khamsen	4	43646	2010-02-06	H5N1 HPAI	Domestic Chicken	backyard	passive Surveillance	not vaccinated
Minuf	Ezbet_elamra	4	43646	2010-02-09	H5N1 HPAI	Mixed	backyard	active surveillance	not vaccinated
Minuf	Ezbet_elamra	4	43646	2010-02-09	H5N1 HPAI	Mixed	backyard	passive Surveillance	not vaccinated
ElBagur	Munshat_Elnour	4	43646	2010-02-09	H5N1 HPAI	Mixed	backyard	passive Surveillance	not vaccinated
ElBagur	Munshat_Elnour	4	43646	2010-02-09	H5N1 HPAI	Mixed	backyard	passive Surveillance	not vaccinated
ElShohadaa	Donshiwai	4	43646	2010-02-10	H5N1 HPAI	Mixed	backyard	passive Surveillance	not vaccinated
Shibin_ElKom	Kafr_Tanbidy	4	43646	2010-02-10	H5N1 HPAI	Domestic Chicken	backyard	passive Surveillance	not vaccinated
Minuf	ElHamoul	4	43646	2010-02-11	H5N1 HPAI	Domestic Chicken	farm	passive Surveillance	Vaccinated
Minuf	ElHamoul	4	43646	2010-02-11	H5N1 HPAI	Domestic Chicken	backyard	passive Surveillance	not vaccinated
ElBagur	Behnay	4	43646	2010-02-13	H5N1 HPAI	Mixed	backyard	passive Surveillance	not vaccinated
ElBagur	Behnay	4	43646	2010-02-13	H5N1 HPAI	Mixed	backyard	passive Surveillance	not vaccinated
ElShohadaa	ElShohadaa_2	4	43646	2010-02-13	H5N1 HPAI	Mixed	backyard	passive Surveillance	not vaccinated
ElShohadaa	ElShohadaa_2	4	43646	2010-02-13	H5N1 HPAI	Mixed	backyard	passive Surveillance	not vaccinated
ElBagur	Behnay	4	43646	2010-02-15	H5N1 HPAI	Domestic Chicken	farm	passive Surveillance	Vaccinated
Minuf	MitRabei	4	43646	2010-02-15	H5N1 HPAI	Mixed	backyard	passive Surveillance	not vaccinated
ElBagur	Kafr_Gonamyia	4	43646	2010-02-15	H5N1 HPAI	Reservoir	backyard	passive Surveillance	not vaccinated
ElBagur	Kafr_Gonamyia	4	43646	2010-02-15	H5N1 HPAI	Reservoir	backyard	passive Surveillance	not vaccinated
Minuf	Kafr_Fisha	4	43646	2010-02-15	H5N1 HPAI	Domestic Chicken	farm	passive Surveillance	Vaccinated
Minuf	Kafr_Fisha	4	43646	2010-02-15	H5N1 HPAI	Domestic Chicken	backyard	passive Surveillance	not vaccinated
ElBagur	Munshat_Elnour	4	43646	2010-02-15	H5N1 HPAI	Mixed	backyard	passive Surveillance	not vaccinated
ElBagur	Munshat_Elnour	4	43646	2010-02-15	H5N1 HPAI	Mixed	backyard	passive Surveillance	not vaccinated
Minuf	Aboteshaba	4	43646	2010-02-16	H5N1 HPAI	Reservoir	backyard	passive Surveillance	not vaccinated
Minuf	Barheem	4	43646	2010-02-16	H5N1 HPAI	Domestic Chicken	backyard	passive Surveillance	not vaccinated
Minuf	Behwash	4	43646	2010-02-16	H5N1 HPAI	Domestic Chicken	farm	active surveillance	Vaccinated
ElShohadaa	Zaweit_elnaoura	4	43646	2010-02-17	H5N1 HPAI	Reservoir	backyard	active surveillance	not vaccinated
ElShohadaa	Zaweit_elnaoura	4	43646	2010-02-17	H5N1 HPAI	Reservoir	backyard	passive Surveillance	not vaccinated
ElBagur	Zaweit_Garawan	4	43646	2010-02-17	H5N1 HPAI	Reservoir	backyard	active surveillance	not vaccinated
Minuf	Kafr_Alramah	4	43646	2010-02-18	H5N1 HPAI	Reservoir	backyard	active surveillance	not vaccinated
ElShohadaa	Zaweit_elnaoura	4	43646	2010-02-19	H5N1 HPAI	Mixed	backyard	active surveillance	not vaccinated
Sadat_City	Kafr_Dawoud	4	43646	2010-02-21	H5N1 HPAI	Mixed	backyard	passive Surveillance	not vaccinated
Minuf	Tamalay	4	43646	2010-02-24	H5N1 HPAI	Domestic Chicken	farm	active surveillance	Vaccinated
Minuf	Tamalay	4	43646	2010-02-24	H5N1 HPAI	Domestic Chicken	backyard	passive Surveillance	not vaccinated
Minuf	Zaweit_Razin	4	43646	2010-02-24	H5N1 HPAI	Mixed	backyard	active surveillance	not vaccinated
Minuf	Zaweit_Razin	4	43646	2010-02-24	H5N1 HPAI	Mixed	backyard	active surveillance	not vaccinated
ElBagur	SobkEldahak	4	43646	2010-02-25	H5N1 HPAI	Reservoir	backyard	active surveillance	not vaccinated
ElBagur	SobkEldahak	4	43646	2010-02-25	H5N1 HPAI	Reservoir	backyard	passive Surveillance	not vaccinated
ElBagur	Kafr_Gonamyia	4	43646	2010-02-28	H5N1 HPAI	Mixed	backyard	passive Surveillance	not vaccinated
ElShohadaa	Beshay	4	43646	2010-03-01	H5N1 HPAI	Mixed	backyard	active surveillance	not vaccinated
ElShohadaa	Beshay	4	43646	2010-03-01	H5N1 HPAI	Mixed	backyard	passive Surveillance	not vaccinated
ElBagur	Bir_Shams	4	43646	2010-03-01	H5N1 HPAI	Mixed	backyard	active surveillance	not vaccinated
ElBagur	Bir_Shams	4	43646	2010-03-01	H5N1 HPAI	Mixed	backyard	passive Surveillance	not vaccinated
ElBagur	Elkhadra	4	43646	2010-03-01	H5N1 HPAI	Mixed	backyard	active surveillance	not vaccinated
ElBagur	Elkhadra	4	43646	2010-03-01	H5N1 HPAI	Mixed	backyard	passive Surveillance	not vaccinated
ElBagur	Kafr_ElBagur	4	43646	2010-03-01	H5N1 HPAI	Domestic Chicken	farm	active surveillance	Vaccinated
ElBagur	Kafr_ElBagur	4	43646	2010-03-01	H5N1 HPAI	Domestic Chicken	backyard	passive Surveillance	not vaccinated
ElBagur	Ezbet_abo_Zekry	4	43646	2010-03-02	H5N1 HPAI	Domestic Chicken	farm	active surveillance	Vaccinated
ElBagur	Ezbet_abo_Zekry	4	43646	2010-03-02	H5N1 HPAI	Domestic Chicken	backyard	passive Surveillance	not vaccinated
ElShohadaa	Kafr_Sarsamos	4	43646	2010-03-02	H5N1 HPAI	Mixed	backyard	active surveillance	not vaccinated
ElShohadaa	Sarsamos	4	43646	2010-03-02	H5N1 HPAI	Mixed	backyard	passive Surveillance	not vaccinated
Berkat_Elsabaee	Tanbasha	4	43646	2010-03-02	H5N1 HPAI	Domestic Chicken	Farm	passive Surveillance	Vaccinated
ElBagur	Ezbet_komEldab'	4	43646	2010-03-03	H5N1 HPAI	Reservoir	backyard	active surveillance	not vaccinated
ElBagur	Ezbet_komEldab'	4	43646	2010-03-03	H5N1 HPAI	Reservoir	backyard	passive Surveillance	not vaccinated
Qwesna	Kafr_AboElhasan	4	43646	2010-03-04	H5N1 HPAI	Domestic Chicken	farm	active surveillance	Vaccinated
Qwesna	Kafr_AboElhasan	4	43646	2010-03-04	H5N1 HPAI	Domestic Chicken	backyard	passive Surveillance	not vaccinated
Qwesna	TahaShubra	4	43646	2010-03-04	H5N1 HPAI	Domestic Chicken	farm	active surveillance	Vaccinated
Qwesna	TahaShubra	4	43646	2010-03-04	H5N1 HPAI	Mixed	backyard	passive Surveillance	not vaccinated
ElShohadaa	Daraguil	4	43646	2010-03-05	H5N1 HPAI	Domestic Chicken	farm	active surveillance	Vaccinated
ElShohadaa	Daraguil	4	43646	2010-03-05	H5N1 HPAI	Mixed	backyard	passive Surveillance	not vaccinated
Berkat_Elsabaee	Toukh_Tanbasha	4	43646	2010-03-05	H5N1 HPAI	Domestic Chicken	farm	active surveillance	Vaccinated
Berkat_Elsabaee	Toukh_Tanbasha	4	43646	2010-03-05	H5N1 HPAI	Domestic Chicken	Farm	passive Surveillance	Vaccinated
Minuf	Fisha_Elkobra	4	43646	2010-03-08	H5N1 HPAI	Mixed	backyard	passive Surveillance	not vaccinated
ElBagur	Kafr_Gonamyia	4	43646	2010-03-08	H5N1 HPAI	Domestic Chicken	backyard	passive Surveillance	not vaccinated
ElShohadaa	Seresna	4	43646	2010-03-09	H5N1 HPAI	Mixed	backyard	active surveillance	not vaccinated
ElShohadaa	Seresna	4	43646	2010-03-09	H5N1 HPAI	Mixed	backyard	passive Surveillance	not vaccinated
Berkat_Elsabaee	Toukh_Tanbasha	4	43646	2010-03-10	H5N1 HPAI	Domestic Chicken	Farm	Active Surveillance	Vaccinated
Shibin_ElKom	Elraheb	4	43646	2010-03-11	H5N1 HPAI	Domestic Chicken	farm	active surveillance	Vaccinated
Shibin_ElKom	Elraheb	4	43646	2010-03-11	H5N1 HPAI	Domestic Chicken	Farm	Active Surveillance	Vaccinated
Berkat_Elsabaee	Kafr_Hourin	4	43646	2010-03-11	H5N1 HPAI	Domestic Chicken	farm	active surveillance	Vaccinated
ElBagur	Shubrazengi	4	43646	2010-03-11	H5N1 HPAI	Domestic Chicken	farm	active surveillance	Vaccinated
ElBagur	Shubrazengi	4	43646	2010-03-11	H5N1 HPAI	Reservoir	backyard	passive Surveillance	not vaccinated
Minuf	Ezbet_elamra	4	43646	2010-03-12	H5N1 HPAI	Domestic Chicken	backyard	passive Surveillance	not vaccinated
Berkat_Elsabaee	Kafr_Hourin	4	43646	2010-03-13	H5N1 HPAI	Domestic Chicken	farm	active surveillance	Vaccinated
Qwesna	Berah_ElAgoz	4	43646	2010-03-15	H5N1 HPAI	Domestic Chicken	farm	active surveillance	Vaccinated
Qwesna	Berah_ElAgoz	4	43646	2010-03-15	H5N1 HPAI	Domestic Chicken	backyard	passive Surveillance	not vaccinated
ElBagur	Kafr_mahmoud	4	43646	2010-03-23	H5N1 HPAI	Mixed	backyard	passive Surveillance	not vaccinated
ElBagur	Kafr_mahmoud	4	43646	2010-03-23	H5N1 HPAI	Mixed	backyard	passive Surveillance	not vaccinated
Minuf	Shoubrabeloula	4	43646	2010-03-29	H5N1 HPAI	Domestic Chicken	farm	passive Surveillance	Vaccinated
Minuf	Shoubrabeloula	4	43646	2010-03-29	H5N1 HPAI	Domestic Chicken	backyard	passive Surveillance	not vaccinated
Minuf	Sedoud	4	43646	2010-04-01	H5N1 HPAI	Reservoir	backyard	passive Surveillance	not vaccinated
Minuf	Sedoud	4	43646	2010-04-01	H5N1 HPAI	Reservoir	backyard	passive Surveillance	not vaccinated
ElBagur	Kafr_ElBagur	4	43646	2010-04-07	H5N1 HPAI	Domestic Chicken	farm	passive Surveillance	Vaccinated
ElBagur	Kafr_ElBagur	4	43646	2010-04-07	H5N1 HPAI	Domestic Chicken	backyard	passive Surveillance	not vaccinated
ElBagur	MitAfif	4	43646	2010-04-07	H5N1 HPAI	Domestic Chicken	farm	passive Surveillance	Vaccinated
ElBagur	MitAfif	4	43646	2010-04-07	H5N1 HPAI	Domestic Chicken	backyard	passive Surveillance	not vaccinated
Minuf	Fisha_Elkobra	4	43646	2010-04-08	H5N1 HPAI	Reservoir	backyard	passive Surveillance	not vaccinated
Minuf	Fisha_Elkobra	4	43646	2010-04-08	H5N1 HPAI	Reservoir	backyard	passive Surveillance	not vaccinated
Qwesna	Kafr_abdo	4	43646	2010-04-08	H5N1 HPAI	Domestic Chicken	farm	active surveillance	Vaccinated
Qwesna	Kafr_abdo	4	43646	2010-04-08	H5N1 HPAI	Domestic Chicken	backyard	passive Surveillance	not vaccinated
Minuf	ElHamoul	4	43646	2010-04-15	H5N1 HPAI	Domestic Chicken	farm	active surveillance	Vaccinated
Minuf	ElHamoul	4	43646	2010-04-15	H5N1 HPAI	Domestic Chicken	backyard	passive Surveillance	not vaccinated
ElBagur	Shubrazengi	4	43646	2010-04-21	H5N1 HPAI	Mixed	backyard	active surveillance	not vaccinated
ElBagur	Shubrazengi	4	43646	2010-04-21	H5N1 HPAI	Mixed	backyard	passive Surveillance	not vaccinated
ElBagur	Ezbet_eleslah	4	43646	2010-04-29	H5N1 HPAI	Reservoir	backyard	passive Surveillance	not vaccinated
Minuf	Gezi	4	43646	2010-05-11	H5N1 HPAI	Domestic Chicken	farm	active surveillance	Vaccinated
Minuf	Gezi	4	43646	2010-05-11	H5N1 HPAI	Domestic Chicken	backyard	passive Surveillance	not vaccinated
Tala	Kafr_Elelwy	4	43646	2010-05-12	H5N1 HPAI	Domestic Chicken	farm	active surveillance	Vaccinated
Tala	Kafr_Elelwy	4	43646	2010-05-12	H5N1 HPAI	Domestic Chicken	backyard	passive Surveillance	not vaccinated
ElBagur	Elkhadra	4	43646	2010-05-14	H5N1 HPAI	Mixed	backyard	active surveillance	not vaccinated
ElBagur	Elkhadra	4	43646	2010-05-14	H5N1 HPAI	Mixed	backyard	passive Surveillance	not vaccinated
ElBagur	Garawan	4	43646	2010-05-18	H5N1 HPAI	Domestic Chicken	farm	active surveillance	Vaccinated
ElBagur	Zaweit_Garawan	4	43646	2010-05-18	H5N1 HPAI	Domestic Chicken	backyard	passive Surveillance	not vaccinated
Tala	Kafr_Askar	4	43646	2010-06-14	H5N1 HPAI	Reservoir	backyard	active surveillance	not vaccinated
Tala	Kafr_Askar	4	43646	2010-06-14	H5N1 HPAI	Reservoir	backyard	active surveillance	not vaccinated
Tala	Kafr_Askar	4	43646	2010-06-14	H5N1 HPAI	Reservoir	backyard	active surveillance	not vaccinated
Tala	Kamshiesh	4	43646	2010-06-16	H5N1 HPAI	Mixed	backyard	active surveillance	not vaccinated
Tala	Kamshiesh	4	43646	2010-06-16	H5N1 HPAI	Mixed	backyard	passive Surveillance	not vaccinated
Minuf	Fisha_Elkobra	4	43646	2010-06-28	H5N1 HPAI	Mixed	backyard	active surveillance	not vaccinated
Minuf	Fisha_Elkobra	4	43646	2010-06-28	H5N1 HPAI	Mixed	backyard	passive Surveillance	not vaccinated
ElBagur	Kafr_manawhla	4	43646	2010-07-08	H5N1 HPAI	Domestic Chicken	farm	active surveillance	Vaccinated
ElBagur	Kafr_manawhla	4	43646	2010-07-08	H5N1 HPAI	Domestic Chicken	backyard	passive Surveillance	not vaccinated
Minuf	Singirg_1	4	43646	2010-07-11	H5N1 HPAI	Reservoir	backyard	active surveillance	not vaccinated
Minuf	Singirg_1	4	43646	2010-07-11	H5N1 HPAI	Reservoir	backyard	passive Surveillance	not vaccinated
Shibin_ElKom	Melig	4	43646	2010-08-20	H5N1 HPAI	Domestic Chicken	farm	active surveillance	Vaccinated
Shibin_ElKom	Melig	4	43646	2010-08-20	H5N1 HPAI	Domestic Chicken	backyard	passive Surveillance	not vaccinated
Minuf	Munshat_Sultan	4	43646	2010-08-27	H5N1 HPAI	Domestic Chicken	farm	active surveillance	Vaccinated
Minuf	Munshat_Sultan	4	43646	2010-08-27	H5N1 HPAI	Domestic Chicken	backyard	passive Surveillance	not vaccinated
Qwesna	Shoubrangoum	4	43646	2010-08-27	H5N1 HPAI	Reservoir	backyard	active surveillance	not vaccinated
Qwesna	Shoubrangoum	4	43646	2010-08-27	H5N1 HPAI	Reservoir	backyard	passive Surveillance	not vaccinated
Ashmun	Ramlet_AlAngb	4	43646	2010-09-08	H5N1 HPAI	Domestic Chicken	farm	active surveillance	Vaccinated
Ashmun	Shatanof_1	4	43646	2010-09-08	H5N1 HPAI	Domestic Chicken	farm	active surveillance	Vaccinated
Ashmun	Qalta_Alkubra	4	43646	2010-09-09	H5N1 HPAI	Domestic Chicken	backyard	passive Surveillance	not vaccinated
Ashmun	Shatanof_1	4	43646	2010-09-09	H5N1 HPAI	Domestic Chicken	backyard	passive Surveillance	not vaccinated
ElShohadaa	AbuKullus	4	43646	2010-09-13	H5N1 HPAI	Reservoir	backyard	active surveillance	not vaccinated
ElShohadaa	AbuKullus	4	43646	2010-09-14	H5N1 HPAI	Reservoir	backyard	passive Surveillance	not vaccinated
Berkat_Elsabaee	Shantana_elhagar	4	43646	2010-09-14	H5N1 HPAI	Mixed	backyard	active surveillance	not vaccinated
Berkat_Elsabaee	Shantana_elhagar	4	43646	2010-09-15	H5N1 HPAI	Mixed	backyard	passive Surveillance	not vaccinated
Berkat_Elsabaee	Shantana_elhagar	4	43646	2010-09-20	H5N1 HPAI	Domestic Chicken	backyard	passive Surveillance	not vaccinated
Shibin_ElKom	MitElMoz	4	43646	2010-09-22	H5N1 HPAI	Domestic Chicken	farm	active surveillance	Vaccinated
Berkat_Elsabaee	ElDabayba	4	43646	2010-09-27	H5N1 HPAI	Mixed	backyard	passive Surveillance	not vaccinated
ElShohadaa	Donshiwai	4	43646	2010-09-28	H5N1 HPAI	Domestic Chicken	farm	active surveillance	Vaccinated
ElShohadaa	Donshiwai	4	43646	2010-09-28	H5N1 HPAI	Domestic Chicken	backyard	passive Surveillance	not vaccinated
Ashmun	Quras	4	43646	2010-10-12	H5N1 HPAI	Mixed	backyard	active surveillance	not vaccinated
Ashmun	Quras	4	43646	2010-10-12	H5N1 HPAI	Mixed	backyard	passive Surveillance	not vaccinated
Ashmun	Shatanof	4	43646	2010-10-12	H5N1 HPAI	Mixed	backyard	active surveillance	not vaccinated
Ashmun	Shatanof	4	43646	2010-10-12	H5N1 HPAI	Mixed	backyard	passive Surveillance	not vaccinated
Ashmun	Elbaranya	4	43646	2010-10-19	H5N1 HPAI	Mixed	backyard	active surveillance	not vaccinated
Ashmun	Elbaranya	4	43646	2010-10-19	H5N1 HPAI	Mixed	backyard	passive Surveillance	not vaccinated
Qwesna	ElzaheerElreefy	4	43646	2010-10-26	H5N1 HPAI	Mixed	backyard	active surveillance	not vaccinated
Qwesna	ElzaheerElreefy	4	43646	2010-10-26	H5N1 HPAI	Domestic Chicken	backyard	passive Surveillance	not vaccinated
ElBagur	Garawan	4	43646	2010-11-02	H5N1 HPAI	Mixed	backyard	active surveillance	not vaccinated
ElBagur	Garawan	4	43646	2010-11-02	H5N1 HPAI	Mixed	backyard	passive Surveillance	not vaccinated
Ashmun	Saket_aboshara	4	43646	2010-11-03	H5N1 HPAI	Mixed	backyard	active surveillance	not vaccinated
Ashmun	Saket_aboshara	4	43646	2010-11-03	H5N1 HPAI	Mixed	backyard	passive Surveillance	not vaccinated
Minuf	ElHamoul	4	43646	2010-11-04	H5N1 HPAI	Mixed	backyard	active surveillance	not vaccinated
Minuf	ElHamoul	4	43646	2010-11-04	H5N1 HPAI	Domestic Chicken	backyard	passive Surveillance	not vaccinated
ElBagur	Kafr_ElBagur	4	43646	2010-11-29	H5N1 HPAI	Domestic Chicken	backyard	active surveillance	not vaccinated
Minuf	Srohet	4	43646	2010-11-29	H5N1 HPAI	Reservoir	backyard	active surveillance	not vaccinated
Shibin_ElKom	Elhy_Elkebly	4	43646	2010-12-23	H5N1 HPAI	Mixed	backyard	active surveillance	not vaccinated
Shibin_ElKom	Elhy_Elkebly	4	43646	2010-12-23	H5N1 HPAI	Mixed	backyard	passive Surveillance	not vaccinated
Berkat_Elsabaee	Kafr_Mleig	4	43646	2010-12-23	H5N1 HPAI	Reservoir	backyard	active surveillance	not vaccinated
Berkat_Elsabaee	Kafr_Mleig	4	43646	2010-12-23	H5N1 HPAI	Reservoir	backyard	active surveillance	not vaccinated
Minuf	MitRabei	4	43646	2010-12-28	H5N1 HPAI	Mixed	backyard	active surveillance	not vaccinated
Minuf	MitRabei	4	43646	2010-12-28	H5N1 HPAI	Mixed	backyard	passive Surveillance	not vaccinated
Ashmun	Quras	4	43646	2011-01-02	H5N1 HPAI	Mixed	backyard	passive Surveillance	not vaccinated
Berkat_Elsabaee	Vi	4	43646	2011-01-03	H5N1 HPAI	Reservoir	backyard	active surveillance	not vaccinated
Berkat_Elsabaee	Vi	4	43646	2011-01-03	H5N1 HPAI	Reservoir	backyard	passive Surveillance	not vaccinated
Ashmun	Ezbet_elbasha	4	43646	2011-01-05	H5N1 HPAI	Reservoir	backyard	active surveillance	not vaccinated
Ashmun	Ezbet_elbasha	4	43646	2011-01-05	H5N1 HPAI	Reservoir	backyard	passive Surveillance	not vaccinated
Ashmun	Quras	4	43646	2011-01-05	H5N1 HPAI	Mixed	backyard	active surveillance	not vaccinated
Qwesna	Begeram	4	43646	2011-01-08	H5N1 HPAI	Mixed	backyard	active surveillance	not vaccinated
Qwesna	Begeram	4	43646	2011-01-08	H5N1 HPAI	Mixed	backyard	passive Surveillance	not vaccinated
Qwesna	Berah_ElAgoz	4	43646	2011-01-09	H5N1 HPAI	Domestic Chicken	farm	passive Surveillance	Vaccinated
Minuf	Shoubrabeloula	4	43646	2011-01-09	H5N1 HPAI	Domestic Chicken	backyard	passive Surveillance	not vaccinated
Tala	kafr_Alarab	4	43646	2011-01-11	H5N1 HPAI	Mixed	backyard	active surveillance	not vaccinated
Tala	kafr_Alarab	4	43646	2011-01-11	H5N1 HPAI	Mixed	backyard	passive Surveillance	not vaccinated
Tala	Kamshiesh	4	43646	2011-01-11	H5N1 HPAI	Mixed	backyard	active surveillance	not vaccinated
Tala	kashtokh	4	43646	2011-01-11	H5N1 HPAI	Mixed	backyard	active surveillance	not vaccinated
ElBagur	Manawahla_elmakatea	4	43646	2011-01-11	H5N1 HPAI	Domestic Chicken	farm	active surveillance	Vaccinated
ElBagur	Manawahla_elmakatea	4	43646	2011-01-11	H5N1 HPAI	Domestic Chicken	backyard	active surveillance	not vaccinated
Ashmun	Samadon	4	43646	2011-01-12	H5N1 HPAI	Domestic Chicken	farm	active surveillance	Vaccinated
Ashmun	Samadon	4	43646	2011-01-12	H5N1 HPAI	Domestic Chicken	farm	passive Surveillance	Vaccinated
Ashmun	Elbaranya	4	43646	2011-01-20	H5N1 HPAI	Reservoir	backyard	active surveillance	not vaccinated
Ashmun	Elbaranya	4	43646	2011-01-20	H5N1 HPAI	Mixed	backyard	passive Surveillance	not vaccinated
Tala	Albendaria	4	43646	2011-01-24	H5N1 HPAI	Reservoir	backyard	active surveillance	not vaccinated
Tala	Albendaria	4	43646	2011-01-24	H5N1 HPAI	Reservoir	backyard	active surveillance	not vaccinated
Tala	Albendaria	4	43646	2011-01-24	H5N1 HPAI	Reservoir	backyard	passive Surveillance	not vaccinated
ElBagur	MitAfif	4	43646	2011-01-24	H5N1 HPAI	Domestic Chicken	farm	active surveillance	Vaccinated
Minuf	Shoubrabeloula	4	43646	2011-01-24	H5N1 HPAI	Domestic Chicken	farm	active surveillance	Vaccinated
Minuf	Shoubrabeloula	4	43646	2011-01-24	H5N1 HPAI	Domestic Chicken	backyard	passive Surveillance	not vaccinated
Sadat_City	AdnanMadani	4	43646	2011-01-26	H5N1 HPAI	Reservoir	farm	passive Surveillance	not vaccinated
Tala	Kamshiesh	4	43646	2011-01-26	H5N1 HPAI	Reservoir	backyard	active surveillance	not vaccinated
Minuf	Kafr_Shoubrabeloula	4	43646	2011-01-26	H5N1 HPAI	Reservoir	backyard	active surveillance	not vaccinated
Minuf	Kafr_Shoubrabeloula	4	43646	2011-01-26	H5N1 HPAI	Reservoir	backyard	passive Surveillance	not vaccinated
ElBagur	Kafr_manawhla	4	43646	2011-02-21	H5N1 HPAI	Domestic Chicken	farm	active surveillance	Vaccinated
ElBagur	Kafr_manawhla	4	43646	2011-02-21	H5N1 HPAI	Domestic Chicken	backyard	passive Surveillance	not vaccinated
Minuf	Ezbet_elarab	4	43646	2011-02-23	H5N1 HPAI	Domestic Chicken	farm	active surveillance	Vaccinated
Minuf	Ezbet_elarab	4	43646	2011-02-23	H5N1 HPAI	Domestic Chicken	backyard	active surveillance	not vaccinated
Ashmun	Shanshor	4	43646	2011-02-26	H5N1 HPAI	Domestic Chicken	farm	active surveillance	Vaccinated
Ashmun	Shanshor	4	43646	2011-02-26	H5N1 HPAI	Domestic Chicken	Farm	passive Surveillance	Vaccinated
Minuf	Gezi	4	43646	2011-02-28	H5N1 HPAI	Domestic Chicken	farm	active surveillance	Vaccinated
Minuf	Gezi	4	43646	2011-02-28	H5N1 HPAI	Domestic Chicken	backyard	passive Surveillance	not vaccinated
Berkat_Elsabaee	Vil	4	43646	2011-03-03	H5N1 HPAI	Domestic Chicken	farm	active surveillance	Vaccinated
Berkat_Elsabaee	Vil	4	43646	2011-03-03	H5N1 HPAI	Domestic Chicken	backyard	active surveillance	not vaccinated
Qwesna	Qwesna_ElBalad_1	4	43646	2011-03-05	H5N1 HPAI	Domestic Chicken	farm	active surveillance	Vaccinated
Qwesna	Qwesna_ElBalad_1	4	43646	2011-03-05	H5N1 HPAI	Domestic Chicken	backyard	passive Surveillance	not vaccinated
Qwesna	Kafr_AlAgayza	4	43646	2011-03-06	H5N1 HPAI	Reservoir	backyard	active surveillance	not vaccinated
Qwesna	Kafr_AlAgayza	4	43646	2011-03-06	H5N1 HPAI	Reservoir	backyard	passive Surveillance	not vaccinated
Ashmun	Shanawai	4	43646	2011-03-09	H5N1 HPAI	Reservoir	backyard	active surveillance	not vaccinated
Ashmun	Shanawai	4	43646	2011-03-09	H5N1 HPAI	Domestic Chicken	backyard	passive Surveillance	not vaccinated
Minuf	Behwash	4	43646	2011-03-11	H5N1 HPAI	Domestic Chicken	farm	active surveillance	Vaccinated
Minuf	Behwash	4	43646	2011-03-11	H5N1 HPAI	Domestic Chicken	Farm	passive surveillance	Vaccinated
Ashmun	Elkhour	4	43646	2011-03-12	H5N1 HPAI	Domestic Chicken	farm	active surveillance	Vaccinated
Ashmun	Elkhour	4	43646	2011-03-12	H5N1 HPAI	Domestic Chicken	Farm	passive Surveillance	Vaccinated
Minuf	Srohet	4	43646	2011-03-14	H5N1 HPAI	Reservoir	backyard	active surveillance	not vaccinated
Minuf	Srohet	4	43646	2011-03-14	H5N1 HPAI	Reservoir	backyard	passive Surveillance	not vaccinated
ElShohadaa	Beshtamy	4	43646	2011-03-15	H5N1 HPAI	Domestic Chicken	farm	active surveillance	Vaccinated
ElShohadaa	Beshtamy	4	43646	2011-03-15	H5N1 HPAI	Domestic Chicken	backyard	passive Surveillance	not vaccinated
Minuf	ElHamoul	4	43646	2011-03-15	H5N1 HPAI	Reservoir	backyard	active surveillance	not vaccinated
Minuf	ElHamoul	4	43646	2011-03-15	H5N1 HPAI	Reservoir	backyard	passive Surveillance	not vaccinated
Minuf	Munshat_Sultan	4	43646	2011-03-15	H5N1 HPAI	Domestic Chicken	farm	active surveillance	Vaccinated
Minuf	Munshat_Sultan	4	43646	2011-03-15	H5N1 HPAI	Domestic Chicken	backyard	passive Surveillance	not vaccinated
Berkat_Elsabaee	Kafr_Hourin	4	43646	2011-03-20	H5N1 HPAI	Domestic Chicken	farm	active surveillance	Vaccinated
Berkat_Elsabaee	Kafr_Hourin	4	43646	2011-03-20	H5N1 HPAI	Domestic Chicken	backyard	passive Surveillance	not vaccinated
Minuf	Barheem	4	43646	2011-03-22	H5N1 HPAI	Domestic Chicken	farm	active surveillance	Vaccinated
Minuf	Barheem	4	43646	2011-03-22	H5N1 HPAI	Domestic Chicken	backyard	passive Surveillance	not vaccinated
Ashmun	Munsah	4	43646	2011-03-22	H5N1 HPAI	Reservoir	backyard	active surveillance	not vaccinated
Ashmun	Quras	4	43646	2011-03-22	H5N1 HPAI	Reservoir	backyard	passive Surveillance	not vaccinated
Minuf	Fisha_Elkobra	4	43646	2011-03-30	H5N1 HPAI	Domestic Chicken	backyard	passive Surveillance	not vaccinated
ElBagur	Fisha_ElSoghra	4	43646	2011-03-30	H5N1 HPAI	Domestic Chicken	farm	active surveillance	Vaccinated
Qwesna	Kafr_AlAkram	4	43646	2011-04-04	H5N1 HPAI	Reservoir	backyard	active surveillance	not vaccinated
Qwesna	Kafr_AlAkram	4	43646	2011-04-04	H5N1 HPAI	Reservoir	backyard	passive Surveillance	not vaccinated
Qwesna	MitElkosary	4	43646	2011-04-04	H5N1 HPAI	Reservoir	backyard	active surveillance	not vaccinated
Qwesna	MitElkosary	4	43646	2011-04-04	H5N1 HPAI	Reservoir	backyard	passive Surveillance	not vaccinated
Qwesna	kafr_AlAkram	4	43646	2011-04-05	H5N1 HPAI	Mixed	backyard	active surveillance	not vaccinated
Qwesna	MitElkosary	4	43646	2011-04-05	H5N1 HPAI	Mixed	backyard	active surveillance	not vaccinated
Minuf	Shoubrabeloula	4	43646	2011-04-14	H5N1 HPAI	Domestic Chicken	farm	active surveillance	Vaccinated
Minuf	Shoubrabeloula	4	43646	2011-04-14	H5N1 HPAI	Domestic Chicken	backyard	passive Surveillance	not vaccinated
Minuf	Gezi	4	43646	2011-04-18	H5N1 HPAI	Domestic Chicken	backyard	passive Surveillance	not vaccinated
Minuf	Fisha_Elkobra	4	43646	2011-04-19	H5N1 HPAI	Domestic Chicken	backyard	passive Surveillance	not vaccinated
Berkat_Elsabaee	Kafr_Hourin	4	43646	2011-04-19	H5N1 HPAI	Reservoir	farm	passive Surveillance	not vaccinated
Qwesna	Kafr_Banigherban	4	43646	2011-04-19	H5N1 HPAI	Reservoir	backyard	passive Surveillance	not vaccinated
Shibin_ElKom	ElBatanon	4	43646	2011-04-27	H5N1 HPAI	Domestic Chicken	farm	active surveillance	Vaccinated
Shibin_ElKom	ElBatanon	4	43646	2011-04-27	H5N1 HPAI	Domestic Chicken	backyard	passive Surveillance	not vaccinated
Qwesna	ElRamaly	4	43646	2011-04-27	H5N1 HPAI	Mixed	backyard	active surveillance	not vaccinated
Qwesna	ElRamaly	4	43646	2011-04-27	H5N1 HPAI	Mixed	backyard	passive Surveillance	not vaccinated
Qwesna	Qwesna_ElBalad_2	4	43646	2011-04-28	H5N1 HPAI	Mixed	backyard	active surveillance	not vaccinated
Qwesna	Qwesna_ElBalad_2	4	43646	2011-04-28	H5N1 HPAI	Mixed	backyard	passive Surveillance	not vaccinated
Qwesna	Qwesna_ElBalad_2	4	43646	2011-04-28	H5N1 HPAI	Domestic Chicken	backyard	passive Surveillance	not vaccinated
Ashmun	Quras	4	43646	2011-05-03	H5N1 HPAI	Reservoir	backyard	passive Surveillance	not vaccinated
Ashmun	Quras	4	43646	2011-05-03	H5N1 HPAI	Reservoir	backyard	active surveillance	not vaccinated
Qwesna	Begeram	4	43646	2011-05-04	H5N1 HPAI	Mixed	backyard	active surveillance	not vaccinated
Qwesna	Begeram	4	43646	2011-05-04	H5N1 HPAI	Mixed	backyard	passive Surveillance	not vaccinated
ElShohadaa	Gezirt_Elhagar	4	43646	2011-05-04	H5N1 HPAI	Domestic Chicken	farm	active surveillance	Vaccinated
ElShohadaa	Gezirt_Elhagar	4	43646	2011-05-04	H5N1 HPAI	Domestic Chicken	backyard	passive Surveillance	not vaccinated
Minuf	Munshat_Sultan	4	43646	2011-05-09	H5N1 HPAI	Domestic Chicken	farm	active surveillance	Vaccinated
Minuf	Munshat_Sultan	4	43646	2011-05-09	H5N1 HPAI	Domestic Chicken	backyard	passive Surveillance	not vaccinated
Qwesna	Qwesna_ElBalad_2	4	43646	2011-05-15	H5N1 HPAI	Domestic Chicken	farm	active surveillance	Vaccinated
Qwesna	Qwesna_ElBalad_2	4	43646	2011-05-16	H5N1 HPAI	Mixed	backyard	active surveillance	not vaccinated
Qwesna	Qwesna_ElBalad_2	4	43646	2011-05-16	H5N1 HPAI	Mixed	backyard	active surveillance	not vaccinated
Qwesna	Qwesna_ElBalad_2	4	43646	2011-05-16	H5N1 HPAI	Mixed	backyard	active surveillance	not vaccinated
Qwesna	Mastay	4	43646	2011-05-22	H5N1 HPAI	Domestic Chicken	farm	active surveillance	Vaccinated
Qwesna	Mastay	4	43646	2011-05-22	H5N1 HPAI	Domestic Chicken	backyard	passive Surveillance	Vaccinated
Shibin_ElKom	Elhy_Elkebly	4	43646	2011-05-25	H5N1 HPAI	Domestic Chicken	farm	active surveillance	Vaccinated
Shibin_ElKom	Elhy_Elkebly	4	43646	2011-05-25	H5N1 HPAI	Domestic Chicken	backyard	passive Surveillance	not vaccinated
Qwesna	MitAboshekha	4	43646	2011-05-27	H5N1 HPAI	Mixed	backyard	active surveillance	not vaccinated
Qwesna	MitAboshekha	4	43646	2011-05-27	H5N1 HPAI	Mixed	backyard	active surveillance	not vaccinated
Qwesna	Qwesna_ElBalad_2	4	43646	2011-05-27	H5N1 HPAI	Domestic Chicken	farm	active surveillance	Vaccinated
Qwesna	Qwesna_ElBalad_2	4	43646	2011-05-27	H5N1 HPAI	Domestic Chicken	backyard	passive Surveillance	not vaccinated
Ashmun	Ashmun	4	43646	2011-05-29	H5N1 HPAI	Reservoir	backyard	active surveillance	not vaccinated
Ashmun	Ashmun	4	43646	2011-05-29	H5N1 HPAI	Reservoir	backyard	active surveillance	not vaccinated
Minuf	Fisha_Elkobra	4	43646	2011-06-06	H5N1 HPAI	Domestic Chicken	farm	active surveillance	Vaccinated
Minuf	Fisha_Elkobra	4	43646	2011-06-06	H5N1 HPAI	Domestic Chicken	backyard	passive Surveillance	not vaccinated
Minuf	Fisha_Elkobra	4	43646	2011-06-07	H5N1 HPAI	Mixed	backyard	active surveillance	not vaccinated
Tala	Gedam	4	43646	2011-06-07	H5N1 HPAI	Domestic Chicken	farm	active surveillance	Vaccinated
Tala	Gedam	4	43646	2011-06-07	H5N1 HPAI	Domestic Chicken	backyard	passive Surveillance	not vaccinated
Qwesna	Kafr_BanyGhrian	4	43646	2011-06-07	H5N1 HPAI	Domestic Chicken	farm	active surveillance	Vaccinated
Qwesna	Kafr_BanyGhrian	4	43646	2011-06-07	H5N1 HPAI	Domestic Chicken	backyard	passive Surveillance	not vaccinated
Ashmun	ManyalArus	4	43646	2011-06-14	H5N1 HPAI	Domestic Chicken	farm	active surveillance	Vaccinated
Ashmun	ManyalArus	4	43646	2011-06-14	H5N1 HPAI	Domestic Chicken	backyard	active surveillance	not vaccinated
Ashmun	Samadon	4	43646	2011-06-14	H5N1 HPAI	Domestic Chicken	farm	active surveillance	Vaccinated
Ashmun	Samadon	4	43646	2011-06-14	H5N1 HPAI	Domestic Chicken	backyard	active surveillance	not vaccinated
Ashmun	Shatanof_EzbetAboYousef	4	43646	2011-06-14	H5N1 HPAI	Domestic Chicken	farm	active surveillance	Vaccinated
Ashmun	Shatanof_EzbetAboYousef	4	43646	2011-06-14	H5N1 HPAI	Domestic Chicken	backyard	active surveillance	not vaccinated
Minuf	Srohet	4	43646	2011-06-15	H5N1 HPAI	Domestic Chicken	farm	active surveillance	Vaccinated
Minuf	Srohet	4	43646	2011-06-15	H5N1 HPAI	Domestic Chicken	backyard	passive Surveillance	not vaccinated
Minuf	Srohet	4	43646	2011-06-16	H5N1 HPAI	Mixed	backyard	active surveillance	not vaccinated
Minuf	Srohet	4	43646	2011-06-16	H5N1 HPAI	Mixed	backyard	active surveillance	not vaccinated
Minuf	Srohet	4	43646	2011-06-16	H5N1 HPAI	Mixed	backyard	active surveillance	not vaccinated
Qwesna	Arab_elraml	4	43646	2011-07-27	H5N1 HPAI	Domestic Chicken	farm	active surveillance	Vaccinated
Qwesna	Arab_elraml	4	43646	2011-07-27	H5N1 HPAI	Domestic Chicken	backyard	passive Surveillance	not vaccinated
Qwesna	Arab_elraml	4	43646	2011-07-27	H5N1 HPAI	Mixed	backyard	active surveillance	not vaccinated
Shibin_ElKom	Elhy_Elkebly	4	43646	2011-07-27	H5N1 HPAI	Domestic Chicken	farm	active surveillance	Vaccinated
Shibin_ElKom	Elhy_Elkebly	4	43646	2011-07-27	H5N1 HPAI	Domestic Chicken	backyard	active surveillance	not vaccinated
Shibin_ElKom	Elhy_Elkebly	4	43646	2011-07-27	H5N1 HPAI	Domestic Chicken	backyard	passive Surveillance	not vaccinated
Tala	kafr_eltebs	4	43646	2011-07-29	H5N1 HPAI	Mixed	backyard	active surveillance	not vaccinated
Tala	kafr_eltebs	4	43646	2011-07-29	H5N1 HPAI	Mixed	backyard	passive Surveillance	not vaccinated
Qwesna	Kafr_Soliman	4	43646	2011-07-29	H5N1 HPAI	Domestic Chicken	farm	active surveillance	Vaccinated
Qwesna	Kafr_Soliman	4	43646	2011-07-29	H5N1 HPAI	Domestic Chicken	backyard	active surveillance	not vaccinated
Qwesna	Kafr_Soliman	4	43646	2011-07-29	H5N1 HPAI	Domestic Chicken	backyard	passive Surveillance	not vaccinated
Tala	Samaleig	4	43646	2011-09-17	H5N1 HPAI	Mixed	backyard	active surveillance	not vaccinated
Tala	Samaleig	4	43646	2011-09-17	H5N1 HPAI	Mixed	backyard	passive Surveillance	not vaccinated
Tala	Kafr_Shehata	4	43646	2011-12-13	H5N1 HPAI	Mixed	backyard	active surveillance	not vaccinated
Tala	Kafr_Shehata	4	43646	2011-12-13	H5N1 HPAI	Mixed	backyard	active surveillance	not vaccinated
Ashmun	Sheshaa	4	43646	2011-12-30	H5N1 HPAI	Mixed	backyard	active surveillance	not vaccinated
Ashmun	Sheshaa	4	43646	2011-12-30	H5N1 HPAI	Mixed	backyard	active surveillance	not vaccinated
ElBagur	Shubrazengi	4	43646	2012-01-04	H5N1 HPAI	Domestic Chicken	farm	active surveillance	Vaccinated
ElBagur	Shubrazengi	4	43646	2012-01-04	H5N1 HPAI	Domestic Chicken	backyard	passive Surveillance	not vaccinated
Shibin_ElKom	kafr_shnofa	4	43646	2012-01-04	H5N1 HPAI	Domestic Chicken	farm	active surveillance	Vaccinated
Shibin_ElKom	kafr_shnofa	4	43646	2012-01-04	H5N1 HPAI	Domestic Chicken	backyard	passive Surveillance	not vaccinated
Minuf	Briek	4	43646	2012-01-09	H5N1 HPAI	Mixed	backyard	active surveillance	not vaccinated
Minuf	Briek	4	43646	2012-01-09	H5N1 HPAI	Domestic Chicken	backyard	active surveillance	not vaccinated
Berkat_Elsabaee	Berkat_Elsabaee	4	43646	2012-01-20	H5N1 HPAI	Reservoir	backyard	active surveillance	not vaccinated
Berkat_Elsabaee	Berkat_Elsabaee	4	43646	2012-01-20	H5N1 HPAI	Reservoir	backyard	active surveillance	not vaccinated
Berkat_Elsabaee	Kafr_Nefra	4	43646	2012-01-24	H5N1 HPAI	Domestic Chicken	farm	active surveillance	Vaccinated
Berkat_Elsabaee	Kafr_Nefra	4	43646	2012-01-24	H5N1 HPAI	Domestic Chicken	farm	passive Surveillance	Vaccinated
Berkat_Elsabaee	Kafr_Nefra	4	43646	2012-01-26	H5N1 HPAI	Reservoir	backyard	active surveillance	not vaccinated
Ashmun	ManyalGwida	4	43646	2012-01-29	H5N1 HPAI	Mixed	backyard	active surveillance	not vaccinated
Ashmun	ManyalGwida	4	43646	2012-01-29	H5N1 HPAI	Domestic Chicken	backyard	active surveillance	not vaccinated
Ashmun	ManyalGwida	4	43646	2012-01-29	H5N1 HPAI	Domestic Chicken	backyard	active surveillance	not vaccinated
Ashmun	ManyalGwida	4	43646	2012-01-29	H5N1 HPAI	Reservoir	backyard	active surveillance	not vaccinated
Qwesna	Kfour_ElRaml_2	4	43646	2012-01-31	H5N1 HPAI	Reservoir	backyard	active surveillance	not vaccinated
Qwesna	Kfour_ElRaml_2	4	43646	2012-01-31	H5N1 HPAI	Reservoir	backyard	active surveillance	not vaccinated
Minuf	Kafr_ElSanabsa	4	43646	2012-02-03	H5N1 HPAI	Domestic Chicken	farm	active surveillance	Vaccinated
Minuf	Kafr_ElSanabsa	4	43646	2012-02-03	H5N1 HPAI	Domestic Chicken	farm	passive Surveillance	vaccinated
Ashmun	Samadon	4	43646	2012-02-10	H5N1 HPAI	Domestic Chicken	farm	active surveillance	Vaccinated
Ashmun	Samadon	4	43646	2012-02-10	H5N1 HPAI	Domestic Chicken	farm	passive Surveillance	Vaccinated
Ashmun	Ashmun	5	43646	2012-10-04	H5N1 HPAI	Reservoir	backyard	active surveillance	not vaccinated
Ashmun	Ashmun	5	43646	2012-10-04	H5N1 HPAI	Reservoir	backyard	active surveillance	not vaccinated
Berkat_Elsabaee	Shantana_elhagar	5	43646	2012-10-15	H5N1 HPAI	Reservoir	backyard	active surveillance	not vaccinated
Berkat_Elsabaee	Shantana_elhagar	5	43646	2012-10-16	H5N1 HPAI	Reservoir	backyard	active surveillance	not vaccinated
Qwesna	Qwesna_2	5	43646	2012-10-18	H5N1 HPAI	Reservoir	backyard	active surveillance	not vaccinated
Qwesna	Qwesna_2	5	43646	2012-10-18	H5N1 HPAI	Reservoir	backyard	active surveillance	not vaccinated
Ashmun	Ashmun	5	43646	2012-10-25	H5N1 HPAI	Reservoir	backyard	active surveillance	not vaccinated
Ashmun	Ashmun	5	43646	2012-10-25	H5N1 HPAI	Mixed	backyard	active surveillance	not vaccinated
Qwesna	Qwesna_2	5	43646	2012-10-25	H5N1 HPAI	Mixed	backyard	active surveillance	not vaccinated
Qwesna	Qwesna_2	5	43646	2012-10-25	H5N1 HPAI	Reservoir	backyard	active surveillance	not vaccinated
Minuf	Kafr_Shoubrabeloula	5	43646	2012-10-25	H5N1 HPAI	Reservoir	backyard	active surveillance	not vaccinated
Ashmun	Ashmun	5	43646	2012-11-03	H5N1 HPAI	Domestic Chicken	backyard	Active Surveillance	not vaccinated
Ashmun	Shatanof	5	43646	2012-11-04	H5N1 HPAI	Reservoir	backyard	active surveillance	not vaccinated
Ashmun	Shatanof	5	43646	2012-11-05	H5N1 HPAI	Reservoir	backyard	active surveillance	not vaccinated
Ashmun	Shatanof	5	43646	2012-11-05	H5N1 HPAI	Reservoir	backyard	Active Surveillance	not vaccinated
Ashmun	Ashmun	5	43646	2012-11-08	H5N1 HPAI	Reservoir	backyard	active surveillance	not vaccinated
Ashmun	Ashmun	5	43646	2012-11-08	H5N1 HPAI	Reservoir	backyard	active surveillance	not vaccinated
Ashmun	Ashmun	5	43646	2012-11-22	H5N1 HPAI	Reservoir	backyard	active surveillance	not vaccinated
Ashmun	Ashmun	5	43646	2012-11-22	H5N1 HPAI	Reservoir	backyard	active surveillance	not vaccinated
Qwesna	Kafr_Zien	5	43646	2012-11-26	H5N1 HPAI	Reservoir	backyard	active surveillance	not vaccinated
Qwesna	kafr_Zien	5	43646	2012-11-26	H5N1 HPAI	Reservoir	backyard	Active Surveillance	not vaccinated
Qwesna	TahaShubra	5	43646	2012-11-26	H5N1 HPAI	Reservoir	farm	active surveillance	not Vaccinated
Qwesna	TahaShubra	5	43646	2012-11-26	H5N1 HPAI	Domestic Chicken	backyard	Active Surveillance	not vaccinated
Qwesna	OmKhinan	5	43646	2012-12-04	H5N1 HPAI	Reservoir	farm	active surveillance	not Vaccinated
Qwesna	OmKhinan	5	43646	2012-12-04	H5N1 HPAI	Domestic Chicken	backyard	Active Surveillance	not vaccinated
Qwesna	Qwesna_1	5	43646	2012-12-06	H5N1 HPAI	Reservoir	backyard	active surveillance	not vaccinated
Qwesna	Qwesna_1	5	43646	2012-12-06	H5N1 HPAI	Reservoir	backyard	active surveillance	not vaccinated
Qwesna	Kfour_ElRaml_2	5	43646	2012-12-08	H5N1 HPAI	Reservoir	backyard	active surveillance	not vaccinated
Qwesna	Kfour_ElRaml_2	5	43646	2012-12-08	H5N1 HPAI	Reservoir	backyard	Active Surveillance	not vaccinated
Tala	kafr_elsokaria	5	43646	2012-12-11	H5N1 HPAI	Reservoir	farm	active surveillance	not Vaccinated
tala	kafr_elsokaria	5	43646	2012-12-11	H5N1 HPAI	Domestic Chicken	backyard	Active Surveillance	not vaccinated
Qwesna	Qwesna_1	5	43646	2012-12-20	H5N1 HPAI	Reservoir	backyard	active surveillance	not vaccinated
Qwesna	Qwesna_1	5	43646	2012-12-20	H5N1 HPAI	Reservoir	backyard	active surveillance	not vaccinated
Ashmun	Ashmun	5	43646	2012-12-27	H5N1 HPAI	Reservoir	backyard	active surveillance	not vaccinated
Ashmun	Ashmun	5	43646	2012-12-27	H5N1 HPAI	Reservoir	backyard	active surveillance	not vaccinated
Qwesna	Qwesna_1	5	43646	2012-12-27	H5N1 HPAI	Reservoir	backyard	active surveillance	not vaccinated
Qwesna	Qwesna_1	5	43646	2012-12-27	H5N1 HPAI	Reservoir	backyard	active surveillance	not vaccinated
Ashmun	Ashmun	5	43646	2013-01-17	H5N1 HPAI	Reservoir	backyard	active surveillance	not vaccinated
Ashmun	Ashmun	5	43646	2013-01-17	H5N1 HPAI	Reservoir	backyard	Active Surveillance	not vaccinated
Ashmun	Ashmun	5	43646	2013-01-24	H5N1 HPAI	Mixed	backyard	active surveillance	not vaccinated
Ashmun	Ashmun	5	43646	2013-01-24	H5N1 HPAI	Mixed	backyard	Active Surveillance	not vaccinated
Qwesna	Qwesna_1	5	43646	2013-01-31	H5N1 HPAI	Reservoir	backyard	Active Surveillance	not vaccinated
Qwesna	Qwesna_ElBalad_1	5	43646	2013-02-01	H5N1 HPAI	Reservoir	backyard	active surveillance	not vaccinated
ElBagur	Kafr_ElBagur	5	43646	2013-02-07	H5N1 HPAI	Domestic Chicken	farm	active surveillance	Vaccinated
ElBagur	Kafr_ElBagur	5	43646	2013-02-07	H5N1 HPAI	Domestic Chicken	backyard	active surveillance	not vaccinated
Minuf	Munshat_Sultan	5	43646	2013-02-17	H5N1 HPAI	Domestic Chicken	farm	active surveillance	Vaccinated
Minuf	Munshat_Sultan	5	43646	2013-02-17	H5N1 HPAI	Domestic Chicken	farm	passive Surveillance	vaccinated
Ashmun	Quras	5	43646	2013-02-20	H5N1 HPAI	Domestic Chicken	farm	active surveillance	Vaccinated
Ashmun	Quras	5	43646	2013-02-20	H5N1 HPAI	Domestic Chicken	backyard	passive Surveillance	not vaccinated
Minuf	Munshat_Sultan	5	43646	2013-02-23	H5N1 HPAI	Domestic Chicken	farm	active surveillance	Vaccinated
Minuf	Munshat_Sultan	5	43646	2013-02-23	H5N1 HPAI	Domestic Chicken	farm	active surveillance	Vaccinated
Minuf	Munshat_Sultan	5	43646	2013-02-23	H5N1 HPAI	Domestic Chicken	farm	Active Surveillance	Vaccinated
Minuf	Munshat_Sultan	5	43646	2013-02-23	H5N1 HPAI	Domestic Chicken	farm	Active Surveillance	Vaccinated
Ashmun	Shoshy	5	43646	2013-04-16	H5N1 HPAI	Domestic Chicken	farm	active surveillance	Vaccinated
Ashmun	Shoshy	5	43646	2013-04-16	H5N1 HPAI	Domestic Chicken	farm	passive Surveillance	Vaccinated
Ashmun	Samadon	5	43646	2013-04-27	H5N1 HPAI	Mixed	backyard	active surveillance	not vaccinated
Ashmun	Samadon	5	43646	2013-04-27	H5N1 HPAI	Domestic Chicken	backyard	active surveillance	not vaccinated
Ashmun	Samadon	5	43646	2013-04-27	H5N1 HPAI	Mixed	backyard	passive Surveillance	not vaccinated
Ashmun	Ezbet_elbasha	6	43646	2013-10-22	H5N1 HPAI	Domestic Chicken	farm	active surveillance	Vaccinated
Ashmun	Ezbet_elbasha	6	43646	2013-10-22	H5N1 HPAI	Domestic Chicken	backyard	passive Surveillance	not vaccinated
Qwesna	Kafr_AboElhasan	6	43646	2013-11-29	H5N1 HPAI	Reservoir	backyard	active surveillance	not vaccinated
Qwesna	Kafr_AboElhasan	6	43646	2013-11-29	H5N1 HPAI	Reservoir	backyard	active surveillance	not vaccinated
Tala	Tala	6	43646	2013-12-25	H5N1 HPAI	Mixed	backyard	active surveillance	not vaccinated
Tala	Tala	6	43646	2013-12-25	H5N1 HPAI	Mixed	backyard	passive Surveillance	not vaccinated
Ashmun	Sheshaa	6	43646	2014-03-25	H5N1 HPAI	Mixed	backyard	active surveillance	not vaccinated
Berkat_Elsabaee	Shantana_elhagar	6	43646	2014-05-07	H5N1 HPAI	Reservoir	backyard	active surveillance	not vaccinated
Berkat_Elsabaee	Shantana_elhagar	6	43646	2014-05-07	H5N1 HPAI	Reservoir	backyard	active surveillance	not vaccinated
Ashmun	Sheshaa	6	43646	2014-05-25	H5N1 HPAI	Mixed	backyard	active surveillance	not vaccinated
Ashmun	Ashmun_1	6	43646	2014-06-02	H5N1 HPAI	Reservoir	backyard	active surveillance	not vaccinated
Ashmun	Ashmun_1	6	43646	2014-06-02	H5N1 HPAI	Reservoir	backyard	Active Surveillance	not vaccinated
Ashmun	Shanawai	6	43646	2014-06-21	H5N1 HPAI	Reservoir	backyard	active surveillance	not vaccinated
Ashmun	Shanawai	6	43646	2014-06-21	H5N1 HPAI	Reservoir	backyard	Active Surveillance	not vaccinated
Qwesna	Shoubrabkhom	6	43646	2014-06-25	H5N1 HPAI	Reservoir	backyard	active surveillance	not vaccinated
Qwesna	Shoubrangoum	6	43646	2014-06-25	H5N1 HPAI	Reservoir	backyard	Active Surveillance	not vaccinated
Ashmun	Ashmun	6	43646	2014-11-19	H5N1 HPAI	Reservoir	backyard	active surveillance	not vaccinated
Ashmun	Megaria	6	43646	2014-11-19	H5N1 HPAI	Reservoir	backyard	passive Surveillance	not vaccinated
ElShohadaa	ElShohadaa_1	6	43646	2014-11-25	H5N1 HPAI	Reservoir	backyard	active surveillance	not vaccinated
ElShohadaa	ElShohadaa_1	6	43646	2014-11-25	H5N1 HPAI	Reservoir	backyard	Active Surveillance	not vaccinated
Shibin_ElKom	Shanawan	6	43646	2014-11-26	H5N1 HPAI	Mixed	backyard	active surveillance	not vaccinated
Shibin_ElKom	Shanawan	6	43646	2014-11-26	H5N1 HPAI	Mixed	backyard	Active Surveillance	not vaccinated
ElBagur	Elkhadra	6	43646	2014-11-29	H5N1 HPAI	Reservoir	backyard	active surveillance	not vaccinated
ElBagur	Elkhadra	6	43646	2014-11-29	H5N1 HPAI	Reservoir	backyard	Active Surveillance	not vaccinated
ElShohadaa	Eshma	6	43646	2014-12-03	H5N1 HPAI	Domestic Chicken	farm	active surveillance	Vaccinated
ElShohadaa	Eshma	6	43646	2014-12-03	H5N1 HPAI	Mixed	backyard	active surveillance	not vaccinated
Shibin_ElKom	Munshat_Assem	6	43646	2014-12-10	H5N1 HPAI	Reservoir	backyard	active surveillance	not vaccinated
Shibin_ElKom	Munshat_Assem	6	43646	2014-12-10	H5N1 HPAI	Reservoir	backyard	Active Surveillance	not vaccinated
Minuf	MitRabei	6	43646	2014-12-18	H5N1 HPAI	Reservoir	backyard	active surveillance	not vaccinated
Minuf	MitRabei	6	43646	2014-12-18	H5N1 HPAI	Reservoir	backyard	active surveillance	not vaccinated
Ashmun	Shama	6	43646	2014-12-31	H5N1 HPAI	Mixed	backyard	active surveillance	not vaccinated
Ashmun	Shama	6	43646	2014-12-31	H5N1 HPAI	Domestic Chicken	backyard	active surveillance	not vaccinated
Minuf	MitRabei	6	43646	2015-01-04	H5N1 HPAI	Domestic Chicken	farm	active surveillance	Vaccinated
Ashmun	Dilehmu	6	43646	2015-01-05	H5N1 HPAI	Reservoir	backyard	active surveillance	not vaccinated
Ashmun	Dilehmu	6	43646	2015-01-05	H5N1 HPAI	Reservoir	backyard	Active Surveillance	not vaccinated
Minuf	Kafr_Elzagazigkeble	6	43646	2015-01-05	H5N1 HPAI	Domestic Chicken	farm	active surveillance	Vaccinated
Ashmun	Shoshy	6	43646	2015-01-14	H5N1 HPAI	Domestic Chicken	farm	active surveillance	Vaccinated
Ashmun	Shoshy	6	43646	2015-01-14	H5N1 HPAI	Domestic Chicken	backyard	Active Surveillance	not vaccinated
Ashmun	Sintris	6	43646	2015-01-16	H5N1 HPAI	Domestic Chicken	farm	active surveillance	Vaccinated
Ashmun	Sintris	6	43646	2015-01-16	H5N1 HPAI	Domestic Chicken	backyard	Active Surveillance	not vaccinated
Minuf	Tamalay	6	43646	2015-01-16	H5N1 HPAI	Domestic Chicken	farm	active surveillance	Vaccinated
Minuf	Tamalay	6	43646	2015-01-16	H5N1 HPAI	Domestic Chicken	backyard	Passive Surveillance	not vaccinated
Ashmun	Shanawai	6	43646	2015-01-20	H5N1 HPAI	Domestic Chicken	backyard	Active Surveillance	not vaccinated
Ashmun	Shanawai	6	43646	2015-01-21	H5N1 HPAI	Domestic Chicken	farm	active surveillance	Vaccinated
Minuf	Tamalay	6	43646	2015-01-22	H5N1 HPAI	Domestic Chicken	farm	Passive Surveillance	Vaccinated
Minuf	Tamalay	6	43646	2015-01-23	H5N1 HPAI	Domestic Chicken	farm	active surveillance	Vaccinated
Minuf	Kafr_Alramah	6	43646	2015-02-08	H5N1 HPAI	Reservoir	backyard	active surveillance	not vaccinated
Shibin_ElKom	Shibin_ElKom	6	43646	2015-02-08	H5N1 HPAI	Mixed	backyard	Active Surveillance	not vaccinated
Shibin_ElKom	MitKhakan	6	43646	2015-02-10	H5N1 HPAI	Domestic Chicken	farm	active surveillance	Vaccinated
Shibin_ElKom	MitKhakan	6	43646	2015-02-10	H5N1 HPAI	Mixed	backyard	Passive Surveillance	not vaccinated
Ashmun	AlFarounia	6	43646	2015-02-12	H5N1 HPAI	Reservoir	backyard	active surveillance	not vaccinated
Ashmun	AlFarounia	6	43646	2015-02-12	H5N1 HPAI	Reservoir	backyard	Active Surveillance	not vaccinated
Minuf	Minuf	6	43646	2015-02-12	H5N1 HPAI	Domestic Chicken	farm	active surveillance	Vaccinated
Minuf	ElHamoul	6	43646	2015-02-12	H5N1 HPAI	Domestic Chicken	backyard	active surveillance	not vaccinated
ElBagur	Astanha	6	43646	2015-02-16	H5N1 HPAI	Domestic Chicken	farm	active surveillance	Vaccinated
ElBagur	Astanha	6	43646	2015-02-16	H5N1 HPAI	Domestic Chicken	backyard	Active Surveillance	not vaccinated
Minuf	MitRabei	6	43646	2015-02-16	H5N1 HPAI	Domestic Chicken	farm	active surveillance	Vaccinated
Minuf	MitRabei	6	43646	2015-02-16	H5N1 HPAI	Mixed	backyard	Active Surveillance	not vaccinated
Minuf	Minuf	6	43646	2015-02-20	H5N1 HPAI	Reservoir	backyard	Passive Surveillance	not vaccinated
Shibin_ElKom	Shanoufa	6	43646	2015-02-22	H5N1 HPAI	Reservoir	backyard	active surveillance	not vaccinated
Shibin_ElKom	Shanoufa	6	43646	2015-02-22	H5N1 HPAI	Reservoir	backyard	Passive Surveillance	not vaccinated
Minuf	Minuf	6	43646	2015-02-25	H5N1 HPAI	Reservoir	backyard	active surveillance	not vaccinated
Minuf	Kamshoush	6	43646	2015-03-04	H5N1 HPAI	Reservoir	backyard	active surveillance	not vaccinated
Tala	Kamshiesh	6	43646	2015-03-04	H5N1 HPAI	Domestic Chicken	backyard	Active Surveillance	not vaccinated
ElBagur	ElBagur	6	43646	2015-07-07	H5N1 HPAI	Mixed	backyard	Active Surveillance	not vaccinated
ElShohadaa	Zaweit_elnaoura	6	43646	2015-10-02	H5N1 HPAI	Domestic Chicken	backyard	Active Surveillance	not vaccinated
Ashmun	AlFarounia	6	43646	2015-12-02	H5N1 HPAI	Domestic Chicken	backyard	active surveillance	not vaccinated
ElShohadaa	Nader	6	43646	2016-02-24	H5N1 HPAI	Domestic Chicken	Backyard	Active Surveillance	not vaccinated
Ashmun	Quras	6	43646	2016-06-28	H5N1 HPAI	Domestic Chicken	Backyard	Passive surveillance	not vaccinated
Berkat_Elsabaee	ElDabayba	6	43646	2016-12-20	H5N1 HPAI	Domestic Chicken	backyard	active surveillance	not vaccinated

## Sheet: calculation
Title
A Quantitative Risk Assessment to Evaluate the Efficacy of Mitigation Strategies to Reduce Highly Pathogenic Avian Influenza Virus, Subtype H5N1 (HPAI H5N1) in the Menoufia Governorate, Egypt
Yumna Elsobky*1, David Nganwa2, Gamal El Afandi3, 4, Ahmed Byomi1, Gopal Reddy5, Ehsan Abdalla6
	prevalence rate for @risk
EW1	0.246268
EW2	0.550948
EW3	0.498611
EW4	0.45389
EW5	0.383721
EW6	0.0825268
		EW1	EW2	EW3	EW4	EW5	EW6
BREEDING (B)	Farm (B1)	0.179104	0.125655	0.0997222	0.108069	0.0860064	0.0165054
	Backyard (B2)	0.067164	0.425293	0.398889	0.345821	0.297714	0.0660214
				EW1	EW2	EW3	EW4	EW5	EW6
BREEDING (B)	Farm (B1)	Poultry SPECIES (P)	domestic_chicken (P1)	0.179104	0.125655	0.0997222	0.105667	0.0661588	0.0165054
	Backyard (B2)	Poultry SPECIES (P)	domestic_chicken (P1)	0.0634327	0.193315	0.216065	0.100864	0.0463111	0.0165054
			Mixed (P2)	0.00373134	0.173983	0.182824	0.142891	0.0396953	0.0141474
			Reservoir (P3)	0	0.0579945	0	0.102065	0.211708	0.0353686
						EW1	EW2	EW3	EW4	EW5	EW6
BREEDING	Farm (B1)	Poultry SPECIES (P)	domestic_chicken (P1)	VACCINATION (V)	NOT_vaccinated (V1)	0	0	0	0	0	0
					Vaccinated (V2)	0.179104	0.125655	0.0997222	0.105667	0.0661588	0.0165054
	Backyard (B2)	Poultry SPECIES (P)	domestic_chicken (P1)	VACCINATION (V)	NOT_vaccinated (V1)	0.0634327	0.193315	0.199444	0.0996636	0.0463111	0.0165054
					Vaccinated (V2)	0	0	0.0166204	0.00120077	0	0
			Mixed (P2)	VACCINATION (V)	NOT_vaccinated (V1)	0.00373134	0.173983	0.182824	0.142891	0.0396953	0.0141474
					Vaccinated (V2)	0	0	0	0	0	0
			Reservoir (P3)	VACCINATION (V)	NOT_vaccinated (V1)	0	0.0579945	0	0.102065	0.211708	0.0353686
					Vaccinated (V2)	0	0	0	0	0	0
								EW1	EW2	EW3	EW4	EW5	EW6
BREEDING (B)	Farm (B1)	SPECIES (P)	domestic_chicken (P1)	VACCINATION (V)	NOT_vaccinated (V1)	SURVIELLANCE (S)	passive Surveillance (S1)	0	0	0	0	0	0
							Active Surveillance (S2)	0	0	0	0	0	0
					Vaccinated (V2)	SURVIELLANCE (S)	passive Surveillance (S1)	0.0485074	0	0.0664815	0.0192123	0.0132318	0.00117895
							Active Surveillance (S2)	0.130597	0.125655	0.0332407	0.0864552	0.052927	0.0153264
	Backyard (B2)	SPECIES (P)	domestic_chicken (P1)	VACCINATION (V)	NOT_vaccinated (V1)	SURVIELLANCE (S)	passive Surveillance (S1)	0.0186567	0.0676602	0.0498611	0.0744475	0.00661588	0.00353686
							Active Surveillance (S2)	0.044776	0.125655	0.149583	0.0252161	0.0396953	0.0129685
					Vaccinated (V2)	SURVIELLANCE (S)	passive Surveillance (S1)	0	0	0	0.00120077	0	0
							Active Surveillance (S2)	0	0	0.0166204	0	0	0
			Mixed (P2)	VACCINATION (V)	NOT_vaccinated (V1)	SURVIELLANCE (S)	passive Surveillance (S1)	0.00373134	0.0579945	0.0997222	0.0588376	0.00661588	0.00235791
							Active Surveillance (S2)	0	0.115989	0.0831019	0.0840537	0.0330794	0.0117895
					Vaccinated (V2)	SURVIELLANCE (S)	passive Surveillance (S1)	0	0	0	0	0	0
							Active Surveillance (S2)	0	0	0	0	0	0
			Reservoir (P3)	VACCINATION (V)	NOT_vaccinated (V1)	SURVIELLANCE (S)	passive Surveillance (S1)	0	0.00966575	0	0.0348222	0	0.00353686
							Active Surveillance (S2)	0	0.0483287	0	0.0672429	0.211708	0.0318317
					Vaccinated (V2)	SURVIELLANCE (S)	passive Surveillance (S1)	0	0	0	0	0	0
							Active Surveillance (S2)	0	0	0	0	0	0
